# Supplementary material for: (E)-3-(4-Chloro­phen­yl)-1-(5-hy­droxy-2,2-dimethyl-2H-chromen-6-yl)prop-2-en-1-one
Source: Acta Crystallogr Sect E Struct Rep Online. 2012 Jan 7;68(Pt 2):o278. doi: 10.1107/S1600536811055255 (PMC3274975; doi:10.1107/S1600536811055255)
Supplement: Supplementary file 1 [file e-68-0o278-sup1.cif]

##############################################################################
#                                                                            #
# This CIF contains the data in a paper accepted for publication in          #
# Acta Crystallographica Section E. It conforms to the requirements of       #
# Notes for Authors for Acta Crystallographica Section E, and has been       #
# peer reviewed under the auspices of the IUCr Commission on Journals.       #
#                                                                            #
# Full details of the Crystallographic Information File format               #
# are given in the paper "The Crystallographic Information File (CIF):       #
# a New Standard Archive File for Crystallography" by S. R. Hall, F. H.      #
# Allen and I. D. Brown [Acta Cryst. (1991), A47, 655-685].                  #
#                                                                            #
# The current version of the core CIF dictionary is obtainable from          #
# ftp://ftp.iucr.org/pub/cif_core.dic.                                       #
#                                                                            #
# Software is freely available for graphical display of the structure(s)     #
# in this CIF. For information consult the CIF software page                 #
# http://www.iucr.org/resources/cif/software.                                #
#                                                                            #
# This file may be used for bona fide research purposes within the           #
# scientific community so long as proper attribution is given to the journal # 
# article from which it was obtained.                                        #
#                                                                            #
##############################################################################
data_I
_audit_creation_method     SHELXL-97
_chemical_name_systematic
;
(<i>E</i>)-3-(4-Chlorophenyl)-1-(5-hydroxy-2,2-dimethyl-2<i>H</i>-
chromen-6-yl)prop-2-en-1-one
;
_chemical_name_common     ?
_chemical_formula_moiety     'C20 H17 Cl O3'
_chemical_formula_sum     'C20 H17 Cl O3'
_chemical_formula_iupac     'C20 H17 Cl O3'
_chemical_formula_weight     340.79
_chemical_melting_point     ?
_symmetry_cell_setting     monoclinic
_symmetry_space_group_name_H-M     'P 21/c'
_symmetry_space_group_name_Hall     '-P 2ybc'
loop_
    _space_group_symop_id
    _space_group_symop_operation_xyz
    1 'x, y, z'
    2 '-x, y+1/2, -z+1/2'
    3 '-x, -y, -z'
    4 'x, -y-1/2, z-1/2'
_cell_length_a     11.0641(7)
_cell_length_b     9.8255(5)
_cell_length_c     30.7834(14)
_cell_angle_alpha     90.00
_cell_angle_beta     91.177(4)
_cell_angle_gamma     90.00
_cell_volume     3345.8(3)
_cell_formula_units_Z     8
_cell_measurement_reflns_used     3974
_cell_measurement_theta_min     2.8537
_cell_measurement_theta_max     29.1667
_cell_measurement_temperature     293(2)
_exptl_crystal_description     block
_exptl_crystal_colour     yellow
_exptl_crystal_size_max     0.30
_exptl_crystal_size_mid     0.25
_exptl_crystal_size_min     0.20
_exptl_crystal_density_diffrn     1.353
_exptl_crystal_density_meas     ?
_exptl_crystal_density_method     'not measured'
_exptl_crystal_F_000     1424
_exptl_absorpt_coefficient_mu     0.243
_exptl_absorpt_correction_type     multi-scan
_exptl_absorpt_process_details
;
(CrysAlis Pro; Oxford Diffraction, 2010)
;
_exptl_absorpt_correction_T_min     0.97899
_exptl_absorpt_correction_T_max     1.0
_exptl_special_details     ?
_diffrn_ambient_temperature     293.0
_diffrn_radiation_type     'Mo K\a'
_diffrn_radiation_wavelength     0.7107
_diffrn_radiation_source     'fine-focus sealed tube'
_diffrn_radiation_monochromator     graphite
_diffrn_measurement_device_type     'Oxford Diffraction Xcalibur Eos'
_diffrn_measurement_method     '\w scans'
_diffrn_detector_area_resol_mean     16.0874
_diffrn_reflns_number     15168
_diffrn_reflns_av_R_equivalents     0.0229
_diffrn_reflns_av_sigmaI/netI     0.0377
_diffrn_reflns_theta_min     2.86
_diffrn_reflns_theta_max     26.37
_diffrn_reflns_theta_full     26.37
_diffrn_measured_fraction_theta_max     0.998
_diffrn_measured_fraction_theta_full     0.998
_diffrn_reflns_limit_h_min     -11
_diffrn_reflns_limit_h_max     13
_diffrn_reflns_limit_k_min     -10
_diffrn_reflns_limit_k_max     12
_diffrn_reflns_limit_l_min     -38
_diffrn_reflns_limit_l_max     38
_diffrn_standards_number     ?
_diffrn_standards_interval_count     ?
_diffrn_standards_interval_time     ?
_diffrn_standards_decay_%     ?
_refine_special_details
;
Refinement of <i>F</i>^2^ against ALL reflections. The weighted <i>R</i>-factor
<i>wR</i> and goodness of fit <i>S</i> are based on <i>F</i>^2^, conventional
<i>R</i>-factors <i>R</i> are based on <i>F</i>, with <i>F</i> set to zero for
negative <i>F</i>^2^. The threshold expression of <i>F</i>^2^ >
\s(<i>F</i>^2^) is used only for calculating <i>R</i>-factors(gt) <i>etc</i>.
and is not relevant to the choice of reflections for refinement.
<i>R</i>-factors based on <i>F</i>^2^ are statistically about twice as large
as those based on <i>F</i>, and <i>R</i>- factors based on ALL data will be
even larger.
;
_reflns_number_total     6836
_reflns_number_gt     4040
_reflns_threshold_expression     I>2\s(I)
_refine_ls_structure_factor_coef     Fsqd
_refine_ls_matrix_type     full
_refine_ls_R_factor_all     0.1002
_refine_ls_R_factor_gt     0.0543
_refine_ls_wR_factor_gt     0.1186
_refine_ls_wR_factor_ref     0.1445
_refine_ls_goodness_of_fit_ref     1.008
_refine_ls_restrained_S_all     1.008
_refine_ls_number_reflns     6836
_refine_ls_number_parameters     439
_refine_ls_number_restraints     0
_refine_ls_hydrogen_treatment     constr
_refine_ls_weighting_scheme     calc
_refine_ls_weighting_details
         'calc w=1/[\s^2^(Fo^2^)+(0.0503P)^2^+0.9761P] where P=(Fo^2^+2Fc^2^)/3'
_atom_sites_solution_hydrogens     geom
_atom_sites_solution_primary     direct
_atom_sites_solution_secondary     difmap
_refine_ls_shift/su_max     0.000
_refine_ls_shift/su_mean     0.000
_refine_diff_density_max     0.170
_refine_diff_density_min     -0.315
_refine_ls_extinction_method     none
_refine_ls_extinction_coef     ?
loop_
    _atom_type_symbol
    _atom_type_description
    _atom_type_scat_dispersion_real
    _atom_type_scat_dispersion_imag
    _atom_type_scat_source
    'C' 'C' 0.0033 0.0016
                         'International Tables Vol C Tables 4.2.6.8 and 6.1.1.4'
    'H' 'H' 0.0000 0.0000
                         'International Tables Vol C Tables 4.2.6.8 and 6.1.1.4'
    'Cl' 'Cl' 0.1484 0.1585
                         'International Tables Vol C Tables 4.2.6.8 and 6.1.1.4'
    'O' 'O' 0.0106 0.0060
                         'International Tables Vol C Tables 4.2.6.8 and 6.1.1.4'
_computing_data_collection
;
CrysAlis PRO (Oxford Diffraction, 2010)
;
_computing_cell_refinement
;
CrysAlis PRO (Oxford Diffraction, 2010)
;
_computing_data_reduction
;
CrysAlis PRO (Oxford Diffraction, 2010)
;
_computing_structure_solution     'SHELXS97 (Sheldrick, 2008)'
_computing_structure_refinement     'SHELXL97 (Sheldrick, 2008)'
_computing_molecular_graphics
;
OLEX2 (Dolomanov <i>et al.</i>, 2009)
;
_computing_publication_material
;
OLEX2 (Dolomanov <i>et al.</i>, 2009)
;
loop_
    _atom_site_type_symbol
    _atom_site_label
    _atom_site_fract_x
    _atom_site_fract_y
    _atom_site_fract_z
    _atom_site_U_iso_or_equiv
    _atom_site_adp_type
    _atom_site_calc_flag
    _atom_site_refinement_flags
    _atom_site_occupancy
    _atom_site_symmetry_multiplicity
    _atom_site_disorder_assembly
    _atom_site_disorder_group
    Cl Cl1 0.17697(7) 0.68585(9) 0.12791(2) 0.0832(3) Uani d . 1 1 . .
    Cl Cl2 0.67696(7) 0.18823(9) 0.13224(2) 0.0867(3) Uani d . 1 1 . .
    O O1 0.43040(13) 1.34774(15) -0.21832(4) 0.0446(4) Uani d . 1 1 . .
    O O2 0.55742(17) 1.50025(16) -0.07889(5) 0.0591(5) Uani d . 1 1 . .
    H H2 0.5497 1.4826 -0.0531 0.089 Uiso calc R 1 1 . .
    O O3 0.49425(19) 1.36093(17) -0.01377(5) 0.0685(6) Uani d . 1 1 . .
    O O4 0.92657(15) 0.83125(15) -0.21812(4) 0.0535(4) Uani d . 1 1 . .
    O O5 1.05691(17) 0.98927(17) -0.07956(5) 0.0630(5) Uani d . 1 1 . .
    H H5A 1.0497 0.9722 -0.0537 0.094 Uiso calc R 1 1 . .
    O O6 0.98945(19) 0.85726(18) -0.01371(5) 0.0702(6) Uani d . 1 1 . .
    C C1 0.2403(2) 0.8166(3) 0.09786(7) 0.0516(6) Uani d . 1 1 . .
    C C2 0.3173(2) 0.9068(3) 0.11760(7) 0.0601(7) Uani d . 1 1 . .
    H H2A 0.3368 0.8980 0.1470 0.072 Uiso calc R 1 1 . .
    C C3 0.3659(2) 1.0107(3) 0.09376(7) 0.0559(7) Uani d . 1 1 . .
    H H3 0.4183 1.0722 0.1073 0.067 Uiso calc R 1 1 . .
    C C4 0.3383(2) 1.0259(2) 0.04984(6) 0.0440(5) Uani d . 1 1 . .
    C C5 0.2598(2) 0.9333(3) 0.03089(7) 0.0603(7) Uani d . 1 1 . .
    H H5 0.2401 0.9410 0.0015 0.072 Uiso calc R 1 1 . .
    C C6 0.2099(2) 0.8296(3) 0.05478(7) 0.0645(8) Uani d . 1 1 . .
    H H6 0.1561 0.7688 0.0417 0.077 Uiso calc R 1 1 . .
    C C7 0.3899(2) 1.1385(2) 0.02538(7) 0.0484(6) Uani d . 1 1 . .
    H H7 0.4321 1.2035 0.0416 0.058 Uiso calc R 1 1 . .
    C C8 0.3838(2) 1.1588(2) -0.01696(7) 0.0501(6) Uani d . 1 1 . .
    H H8 0.3432 1.0958 -0.0345 0.060 Uiso calc R 1 1 . .
    C C9 0.4395(2) 1.2785(2) -0.03733(7) 0.0467(6) Uani d . 1 1 . .
    C C10 0.4317(2) 1.3002(2) -0.08425(6) 0.0411(5) Uani d . 1 1 . .
    C C11 0.4949(2) 1.4095(2) -0.10305(6) 0.0409(5) Uani d . 1 1 . .
    C C12 0.4962(2) 1.4278(2) -0.14818(6) 0.0391(5) Uani d . 1 1 . .
    C C13 0.43243(19) 1.3360(2) -0.17420(6) 0.0379(5) Uani d . 1 1 . .
    C C14 0.3628(2) 1.2328(2) -0.15658(6) 0.0445(6) Uani d . 1 1 . .
    H H14 0.3160 1.1766 -0.1745 0.053 Uiso calc R 1 1 . .
    C C15 0.3640(2) 1.2151(2) -0.11228(6) 0.0439(5) Uani d . 1 1 . .
    H H15 0.3187 1.1449 -0.1005 0.053 Uiso calc R 1 1 . .
    C C16 0.5543(2) 1.5420(2) -0.16934(7) 0.0481(6) Uani d . 1 1 . .
    H H16 0.5829 1.6151 -0.1529 0.058 Uiso calc R 1 1 . .
    C C17 0.5664(2) 1.5415(2) -0.21202(7) 0.0469(6) Uani d . 1 1 . .
    H H17 0.5973 1.6179 -0.2257 0.056 Uiso calc R 1 1 . .
    C C18 0.5310(2) 1.4197(2) -0.23871(6) 0.0409(5) Uani d . 1 1 . .
    C C19 0.6367(2) 1.3223(2) -0.24194(7) 0.0521(6) Uani d . 1 1 . .
    H H19A 0.6611 1.2928 -0.2133 0.078 Uiso calc R 1 1 . .
    H H19C 0.7030 1.3675 -0.2554 0.078 Uiso calc R 1 1 . .
    H H19B 0.6128 1.2448 -0.2591 0.078 Uiso calc R 1 1 . .
    C C20 0.4809(2) 1.4566(2) -0.28360(7) 0.0533(6) Uani d . 1 1 . .
    H H20A 0.4528 1.3756 -0.2981 0.080 Uiso calc R 1 1 . .
    H H20C 0.5433 1.4981 -0.3003 0.080 Uiso calc R 1 1 . .
    H H20B 0.4149 1.5191 -0.2808 0.080 Uiso calc R 1 1 . .
    C C21 0.7398(2) 0.3173(3) 0.10131(7) 0.0540(6) Uani d . 1 1 . .
    C C22 0.8127(2) 0.4117(3) 0.12071(7) 0.0647(7) Uani d . 1 1 . .
    H H22 0.8297 0.4070 0.1504 0.078 Uiso calc R 1 1 . .
    C C23 0.8612(2) 0.5144(3) 0.09617(7) 0.0601(7) Uani d . 1 1 . .
    H H23 0.9112 0.5787 0.1095 0.072 Uiso calc R 1 1 . .
    C C24 0.8371(2) 0.5239(2) 0.05185(7) 0.0467(6) Uani d . 1 1 . .
    C C25 0.7623(3) 0.4268(3) 0.03335(7) 0.0627(7) Uani d . 1 1 . .
    H H25 0.7445 0.4308 0.0037 0.075 Uiso calc R 1 1 . .
    C C26 0.7131(3) 0.3235(3) 0.05785(8) 0.0672(8) Uani d . 1 1 . .
    H H26 0.6625 0.2591 0.0449 0.081 Uiso calc R 1 1 . .
    C C27 0.8875(2) 0.6353(2) 0.02659(7) 0.0498(6) Uani d . 1 1 . .
    H H27 0.9296 0.7014 0.0423 0.060 Uiso calc R 1 1 . .
    C C28 0.8806(2) 0.6535(2) -0.01581(7) 0.0514(6) Uani d . 1 1 . .
    H H28 0.8402 0.5894 -0.0329 0.062 Uiso calc R 1 1 . .
    C C29 0.9352(2) 0.7731(2) -0.03680(7) 0.0478(6) Uani d . 1 1 . .
    C C30 0.9275(2) 0.7921(2) -0.08387(6) 0.0423(5) Uani d . 1 1 . .
    C C31 0.9920(2) 0.8995(2) -0.10336(7) 0.0440(5) Uani d . 1 1 . .
    C C32 0.9926(2) 0.9147(2) -0.14846(7) 0.0428(5) Uani d . 1 1 . .
    C C33 0.9251(2) 0.8254(2) -0.17399(6) 0.0423(5) Uani d . 1 1 . .
    C C34 0.8573(2) 0.7219(2) -0.15562(7) 0.0482(6) Uani d . 1 1 . .
    H H34 0.8108 0.6644 -0.1732 0.058 Uiso calc R 1 1 . .
    C C35 0.8599(2) 0.7056(2) -0.11134(7) 0.0468(6) Uani d . 1 1 . .
    H H35 0.8156 0.6353 -0.0992 0.056 Uiso calc R 1 1 . .
    C C36 1.0660(2) 1.0162(2) -0.17048(8) 0.0536(6) Uani d . 1 1 . .
    H H36 1.1210 1.0689 -0.1546 0.064 Uiso calc R 1 1 . .
    C C37 1.0540(2) 1.0329(2) -0.21284(7) 0.0516(6) Uani d . 1 1 . .
    H H37 1.1061 1.0921 -0.2268 0.062 Uiso calc R 1 1 . .
    C C38 0.9593(2) 0.9595(2) -0.23919(7) 0.0463(6) Uani d . 1 1 . .
    C C39 0.8463(2) 1.0461(3) -0.24342(8) 0.0666(7) Uani d . 1 1 . .
    H H39B 0.7852 0.9969 -0.2595 0.100 Uiso calc R 1 1 . .
    H H39C 0.8648 1.1289 -0.2584 0.100 Uiso calc R 1 1 . .
    H H39A 0.8173 1.0671 -0.2150 0.100 Uiso calc R 1 1 . .
    C C40 1.0025(3) 0.9172(3) -0.28349(7) 0.0618(7) Uani d . 1 1 . .
    H H40B 1.0746 0.8635 -0.2802 0.093 Uiso calc R 1 1 . .
    H H40C 1.0195 0.9968 -0.3004 0.093 Uiso calc R 1 1 . .
    H H40A 0.9408 0.8644 -0.2980 0.093 Uiso calc R 1 1 . .
loop_
    _atom_site_aniso_label
    _atom_site_aniso_U_11
    _atom_site_aniso_U_22
    _atom_site_aniso_U_33
    _atom_site_aniso_U_12
    _atom_site_aniso_U_13
    _atom_site_aniso_U_23
    Cl1 0.0787(6) 0.1037(6) 0.0670(4) -0.0313(5) 0.0003(4) 0.0278(4)
    Cl2 0.0782(6) 0.1026(6) 0.0797(5) -0.0145(5) 0.0132(4) 0.0333(4)
    O1 0.0441(9) 0.0561(10) 0.0337(8) -0.0075(8) 0.0009(6) -0.0009(7)
    O2 0.0831(14) 0.0533(10) 0.0405(8) -0.0213(9) -0.0060(9) -0.0060(8)
    O3 0.1044(16) 0.0582(11) 0.0422(9) -0.0197(11) -0.0150(9) 0.0015(8)
    O4 0.0721(12) 0.0492(10) 0.0393(8) -0.0154(9) 0.0071(8) -0.0031(7)
    O5 0.0772(14) 0.0610(11) 0.0502(9) -0.0267(10) -0.0132(9) -0.0005(8)
    O6 0.0999(16) 0.0619(11) 0.0480(10) -0.0190(11) -0.0197(10) 0.0024(8)
    C1 0.0450(15) 0.0673(16) 0.0428(13) -0.0030(13) 0.0042(10) 0.0080(11)
    C2 0.0624(18) 0.0832(19) 0.0345(12) -0.0096(15) -0.0052(11) 0.0073(12)
    C3 0.0566(17) 0.0716(17) 0.0391(13) -0.0122(14) -0.0081(11) 0.0006(11)
    C4 0.0433(14) 0.0540(14) 0.0349(11) 0.0028(12) 0.0027(10) -0.0011(10)
    C5 0.0686(19) 0.0784(19) 0.0335(12) -0.0145(15) -0.0063(11) 0.0046(12)
    C6 0.0683(19) 0.0797(19) 0.0452(14) -0.0226(16) -0.0072(12) 0.0014(13)
    C7 0.0508(15) 0.0553(15) 0.0392(12) 0.0003(12) 0.0000(10) -0.0002(10)
    C8 0.0603(17) 0.0491(14) 0.0408(13) 0.0001(13) 0.0013(11) -0.0001(10)
    C9 0.0553(16) 0.0445(13) 0.0402(12) 0.0027(12) -0.0015(11) -0.0032(10)
    C10 0.0477(14) 0.0390(12) 0.0366(11) 0.0005(11) 0.0021(10) -0.0033(9)
    C11 0.0452(14) 0.0377(12) 0.0395(12) -0.0006(11) -0.0041(10) -0.0063(9)
    C12 0.0411(13) 0.0376(12) 0.0386(11) 0.0015(10) -0.0007(9) -0.0018(9)
    C13 0.0343(12) 0.0441(13) 0.0355(11) 0.0030(10) 0.0022(9) -0.0034(9)
    C14 0.0432(14) 0.0500(14) 0.0404(12) -0.0108(11) 0.0026(10) -0.0076(10)
    C15 0.0476(15) 0.0432(13) 0.0411(12) -0.0072(11) 0.0073(10) -0.0018(10)
    C16 0.0571(16) 0.0360(12) 0.0510(14) -0.0045(12) -0.0049(11) -0.0018(10)
    C17 0.0550(16) 0.0368(13) 0.0490(13) -0.0016(11) 0.0012(11) 0.0077(10)
    C18 0.0443(14) 0.0405(12) 0.0382(11) -0.0007(11) 0.0049(9) 0.0050(9)
    C19 0.0473(15) 0.0524(15) 0.0568(14) 0.0042(12) 0.0057(11) 0.0022(11)
    C20 0.0617(17) 0.0558(15) 0.0424(13) 0.0031(13) 0.0019(11) 0.0068(11)
    C21 0.0438(15) 0.0686(17) 0.0499(14) 0.0008(13) 0.0075(11) 0.0114(12)
    C22 0.0641(19) 0.092(2) 0.0375(13) -0.0050(17) -0.0026(12) 0.0111(13)
    C23 0.0592(18) 0.0791(19) 0.0416(13) -0.0120(15) -0.0078(11) 0.0018(12)
    C24 0.0404(14) 0.0597(15) 0.0401(12) 0.0030(12) 0.0029(10) -0.0010(11)
    C25 0.0721(19) 0.0786(19) 0.0371(13) -0.0127(16) -0.0021(12) 0.0018(12)
    C26 0.072(2) 0.0755(19) 0.0543(16) -0.0215(16) 0.0037(13) -0.0004(13)
    C27 0.0474(15) 0.0563(15) 0.0458(13) -0.0008(12) -0.0012(11) -0.0012(11)
    C28 0.0606(17) 0.0499(14) 0.0437(13) -0.0044(13) 0.0015(11) -0.0003(10)
    C29 0.0530(16) 0.0455(14) 0.0445(13) 0.0019(12) -0.0050(11) -0.0018(10)
    C30 0.0445(14) 0.0411(13) 0.0413(12) 0.0000(11) 0.0000(10) -0.0025(10)
    C31 0.0420(14) 0.0421(13) 0.0477(13) -0.0043(11) -0.0040(10) -0.0030(10)
    C32 0.0413(14) 0.0412(13) 0.0459(12) -0.0028(11) 0.0018(10) -0.0004(10)
    C33 0.0456(14) 0.0446(13) 0.0369(12) -0.0017(11) 0.0044(10) -0.0045(10)
    C34 0.0539(16) 0.0458(14) 0.0449(13) -0.0144(12) 0.0037(11) -0.0081(10)
    C35 0.0520(15) 0.0451(13) 0.0437(13) -0.0082(12) 0.0063(10) -0.0002(10)
    C36 0.0506(16) 0.0522(15) 0.0577(15) -0.0150(13) -0.0043(11) 0.0048(12)
    C37 0.0469(15) 0.0505(14) 0.0576(15) -0.0085(12) 0.0052(11) 0.0104(11)
    C38 0.0502(15) 0.0448(13) 0.0441(12) -0.0023(12) 0.0058(10) 0.0018(10)
    C39 0.0501(17) 0.0729(19) 0.0768(18) 0.0113(15) -0.0021(13) -0.0082(14)
    C40 0.077(2) 0.0615(17) 0.0480(14) 0.0043(15) 0.0155(13) 0.0049(12)
_geom_special_details
;
All e.s.d.'s (except the e.s.d. in the dihedral angle between two l.s. planes)
are estimated using the full covariance matrix. The cell e.s.d.'s are taken
into account individually in the estimation of e.s.d.'s in distances, angles
and torsion angles; correlations between e.s.d.'s in cell parameters are only
used when they are defined by crystal symmetry. An approximate (isotropic)
treatment of cell e.s.d.'s is used for estimating e.s.d.'s involving l.s.
planes.
;
loop_
    _geom_bond_atom_site_label_1
    _geom_bond_atom_site_label_2
    _geom_bond_site_symmetry_2
    _geom_bond_distance
    _geom_bond_publ_flag
    Cl1 C1 . 1.739(2) ?
    Cl2 C21 . 1.739(2) ?
    O1 C13 . 1.363(2) ?
    O1 C18 . 1.471(2) ?
    O2 H2 . 0.8200 ?
    O2 C11 . 1.343(2) ?
    O3 C9 . 1.237(3) ?
    O4 C33 . 1.360(2) ?
    O4 C38 . 1.466(3) ?
    O5 H5A . 0.8200 ?
    O5 C31 . 1.345(2) ?
    O6 C29 . 1.237(3) ?
    C1 C2 . 1.363(3) ?
    C1 C6 . 1.367(3) ?
    C2 H2A . 0.9300 ?
    C2 C3 . 1.374(3) ?
    C3 H3 . 0.9300 ?
    C3 C4 . 1.388(3) ?
    C4 C5 . 1.379(3) ?
    C4 C7 . 1.461(3) ?
    C5 H5 . 0.9300 ?
    C5 C6 . 1.379(3) ?
    C6 H6 . 0.9300 ?
    C7 H7 . 0.9300 ?
    C7 C8 . 1.319(3) ?
    C8 H8 . 0.9300 ?
    C8 C9 . 1.474(3) ?
    C9 C10 . 1.461(3) ?
    C10 C11 . 1.412(3) ?
    C10 C15 . 1.407(3) ?
    C11 C12 . 1.401(3) ?
    C12 C13 . 1.389(3) ?
    C12 C16 . 1.454(3) ?
    C13 C14 . 1.390(3) ?
    C14 H14 . 0.9300 ?
    C14 C15 . 1.375(3) ?
    C15 H15 . 0.9300 ?
    C16 H16 . 0.9300 ?
    C16 C17 . 1.323(3) ?
    C17 H17 . 0.9300 ?
    C17 C18 . 1.498(3) ?
    C18 C19 . 1.516(3) ?
    C18 C20 . 1.522(3) ?
    C19 H19A . 0.9600 ?
    C19 H19C . 0.9600 ?
    C19 H19B . 0.9600 ?
    C20 H20A . 0.9600 ?
    C20 H20C . 0.9600 ?
    C20 H20B . 0.9600 ?
    C21 C22 . 1.360(3) ?
    C21 C26 . 1.365(3) ?
    C22 H22 . 0.9300 ?
    C22 C23 . 1.376(3) ?
    C23 H23 . 0.9300 ?
    C23 C24 . 1.388(3) ?
    C24 C25 . 1.379(3) ?
    C24 C27 . 1.460(3) ?
    C25 H25 . 0.9300 ?
    C25 C26 . 1.382(3) ?
    C26 H26 . 0.9300 ?
    C27 H27 . 0.9300 ?
    C27 C28 . 1.318(3) ?
    C28 H28 . 0.9300 ?
    C28 C29 . 1.477(3) ?
    C29 C30 . 1.462(3) ?
    C30 C31 . 1.415(3) ?
    C30 C35 . 1.404(3) ?
    C31 C32 . 1.397(3) ?
    C32 C33 . 1.386(3) ?
    C32 C36 . 1.461(3) ?
    C33 C34 . 1.390(3) ?
    C34 H34 . 0.9300 ?
    C34 C35 . 1.372(3) ?
    C35 H35 . 0.9300 ?
    C36 H36 . 0.9300 ?
    C36 C37 . 1.318(3) ?
    C37 H37 . 0.9300 ?
    C37 C38 . 1.497(3) ?
    C38 C39 . 1.515(3) ?
    C38 C40 . 1.513(3) ?
    C39 H39B . 0.9600 ?
    C39 H39C . 0.9600 ?
    C39 H39A . 0.9600 ?
    C40 H40B . 0.9600 ?
    C40 H40C . 0.9600 ?
    C40 H40A . 0.9600 ?
loop_
    _geom_angle_atom_site_label_1
    _geom_angle_atom_site_label_2
    _geom_angle_atom_site_label_3
    _geom_angle_site_symmetry_1
    _geom_angle_site_symmetry_3
    _geom_angle
    _geom_angle_publ_flag
    O1 C13 C12 . . 121.14(19) ?
    O1 C13 C14 . . 116.92(18) ?
    O1 C18 C17 . . 109.95(17) ?
    O1 C18 C19 . . 108.40(17) ?
    O1 C18 C20 . . 103.70(17) ?
    O2 C11 C10 . . 122.11(18) ?
    O2 C11 C12 . . 116.62(19) ?
    O3 C9 C8 . . 118.49(19) ?
    O3 C9 C10 . . 120.2(2) ?
    O4 C33 C32 . . 121.5(2) ?
    O4 C33 C34 . . 117.05(19) ?
    O4 C38 C37 . . 110.53(18) ?
    O4 C38 C39 . . 108.0(2) ?
    O4 C38 C40 . . 104.35(18) ?
    O5 C31 C30 . . 121.79(19) ?
    O5 C31 C32 . . 117.2(2) ?
    O6 C29 C28 . . 118.6(2) ?
    O6 C29 C30 . . 120.2(2) ?
    C1 C2 H2A . . 120.2 ?
    C1 C2 C3 . . 119.5(2) ?
    C1 C6 C5 . . 119.5(2) ?
    C1 C6 H6 . . 120.2 ?
    C2 C1 Cl1 . . 119.86(18) ?
    C2 C1 C6 . . 120.7(2) ?
    C2 C3 H3 . . 119.4 ?
    C2 C3 C4 . . 121.3(2) ?
    C3 C2 H2A . . 120.2 ?
    C3 C4 C7 . . 120.2(2) ?
    C4 C3 H3 . . 119.4 ?
    C4 C5 H5 . . 119.4 ?
    C4 C7 H7 . . 116.2 ?
    C5 C4 C3 . . 117.7(2) ?
    C5 C4 C7 . . 122.10(19) ?
    C5 C6 H6 . . 120.2 ?
    C6 C1 Cl1 . . 119.4(2) ?
    C6 C5 C4 . . 121.2(2) ?
    C6 C5 H5 . . 119.4 ?
    C7 C8 H8 . . 119.1 ?
    C7 C8 C9 . . 121.9(2) ?
    C8 C7 C4 . . 127.7(2) ?
    C8 C7 H7 . . 116.2 ?
    C9 C8 H8 . . 119.1 ?
    C10 C9 C8 . . 121.3(2) ?
    C10 C15 H15 . . 119.1 ?
    C11 O2 H2 . . 109.5 ?
    C11 C10 C9 . . 119.75(19) ?
    C11 C12 C16 . . 123.84(19) ?
    C12 C11 C10 . . 121.26(18) ?
    C12 C13 C14 . . 121.85(18) ?
    C12 C16 H16 . . 120.1 ?
    C13 O1 C18 . . 117.98(15) ?
    C13 C12 C11 . . 118.22(19) ?
    C13 C12 C16 . . 117.84(18) ?
    C13 C14 H14 . . 120.5 ?
    C14 C15 C10 . . 121.9(2) ?
    C14 C15 H15 . . 119.1 ?
    C15 C10 C9 . . 122.7(2) ?
    C15 C10 C11 . . 117.56(18) ?
    C15 C14 C13 . . 119.01(19) ?
    C15 C14 H14 . . 120.5 ?
    C16 C17 H17 . . 119.4 ?
    C16 C17 C18 . . 121.1(2) ?
    C17 C16 C12 . . 119.8(2) ?
    C17 C16 H16 . . 120.1 ?
    C17 C18 C19 . . 110.31(19) ?
    C17 C18 C20 . . 113.22(18) ?
    C18 C17 H17 . . 119.4 ?
    C18 C19 H19A . . 109.5 ?
    C18 C19 H19C . . 109.5 ?
    C18 C19 H19B . . 109.5 ?
    C18 C20 H20A . . 109.5 ?
    C18 C20 H20C . . 109.5 ?
    C18 C20 H20B . . 109.5 ?
    C19 C18 C20 . . 110.97(18) ?
    H19A C19 H19C . . 109.5 ?
    H19A C19 H19B . . 109.5 ?
    H19C C19 H19B . . 109.5 ?
    H20A C20 H20C . . 109.5 ?
    H20A C20 H20B . . 109.5 ?
    H20C C20 H20B . . 109.5 ?
    C21 C22 H22 . . 120.2 ?
    C21 C22 C23 . . 119.6(2) ?
    C21 C26 C25 . . 119.2(2) ?
    C21 C26 H26 . . 120.4 ?
    C22 C21 Cl2 . . 119.83(19) ?
    C22 C21 C26 . . 120.9(2) ?
    C22 C23 H23 . . 119.3 ?
    C22 C23 C24 . . 121.3(2) ?
    C23 C22 H22 . . 120.2 ?
    C23 C24 C27 . . 120.4(2) ?
    C24 C23 H23 . . 119.3 ?
    C24 C25 H25 . . 119.3 ?
    C24 C25 C26 . . 121.5(2) ?
    C24 C27 H27 . . 116.1 ?
    C25 C24 C23 . . 117.5(2) ?
    C25 C24 C27 . . 122.1(2) ?
    C25 C26 H26 . . 120.4 ?
    C26 C21 Cl2 . . 119.2(2) ?
    C26 C25 H25 . . 119.3 ?
    C27 C28 H28 . . 119.2 ?
    C27 C28 C29 . . 121.7(2) ?
    C28 C27 C24 . . 127.9(2) ?
    C28 C27 H27 . . 116.1 ?
    C29 C28 H28 . . 119.2 ?
    C30 C29 C28 . . 121.3(2) ?
    C30 C35 H35 . . 119.1 ?
    C31 O5 H5A . . 109.5 ?
    C31 C30 C29 . . 119.70(19) ?
    C31 C32 C36 . . 123.3(2) ?
    C32 C31 C30 . . 120.97(19) ?
    C32 C33 C34 . . 121.43(19) ?
    C32 C36 H36 . . 120.0 ?
    C33 O4 C38 . . 119.11(16) ?
    C33 C32 C31 . . 118.8(2) ?
    C33 C32 C36 . . 117.84(19) ?
    C33 C34 H34 . . 120.4 ?
    C34 C35 C30 . . 121.8(2) ?
    C34 C35 H35 . . 119.1 ?
    C35 C30 C29 . . 122.7(2) ?
    C35 C30 C31 . . 117.61(19) ?
    C35 C34 C33 . . 119.3(2) ?
    C35 C34 H34 . . 120.4 ?
    C36 C37 H37 . . 119.0 ?
    C36 C37 C38 . . 122.0(2) ?
    C37 C36 C32 . . 119.9(2) ?
    C37 C36 H36 . . 120.0 ?
    C37 C38 C39 . . 110.1(2) ?
    C37 C38 C40 . . 113.0(2) ?
    C38 C37 H37 . . 119.0 ?
    C38 C39 H39B . . 109.5 ?
    C38 C39 H39C . . 109.5 ?
    C38 C39 H39A . . 109.5 ?
    C38 C40 H40B . . 109.5 ?
    C38 C40 H40C . . 109.5 ?
    C38 C40 H40A . . 109.5 ?
    H39B C39 H39C . . 109.5 ?
    H39B C39 H39A . . 109.5 ?
    H39C C39 H39A . . 109.5 ?
    C40 C38 C39 . . 110.63(19) ?
    H40B C40 H40C . . 109.5 ?
    H40B C40 H40A . . 109.5 ?
    H40C C40 H40A . . 109.5 ?
loop_
    _geom_hbond_atom_site_label_D
    _geom_hbond_atom_site_label_H
    _geom_hbond_atom_site_label_A
    _geom_hbond_site_symmetry_A
    _geom_hbond_distance_DH
    _geom_hbond_distance_HA
    _geom_hbond_distance_DA
    _geom_hbond_angle_DHA
    O2 H2 O3 . 0.82 1.82 2.537(2) 145.9
    O5 H5A O6 . 0.82 1.81 2.532(2) 146.5
data_global
_journal_date_recd_electronic     2011-12-12
_journal_date_accepted     2011-12-22
_journal_name_full     'Acta Crystallographica, Section E'
_journal_year     2012
_journal_volume     68
_journal_issue      2
_journal_page_first     o278
_journal_page_last     o278
_journal_paper_category     QO
_journal_paper_doi     10.1107/S1600536811055255
_journal_coeditor_code     LH5397
_publ_contact_author_name     'Tang Jie'
_publ_contact_author_address
;
Department of Medicinal Chemistry
West China of Pharmacy
Sichuan University
Chengdu 610041
People's Republic of China
;
_publ_contact_author_email     chen2331738@yeah.net
_publ_contact_author_fax     '86-28-86616535'
_publ_contact_author_phone     '86-28-13980703879'
_publ_section_title
;\
(<i>E</i>)-3-(4-Chlorophenyl)-1-(5-hydroxy-2,2-dimethyl-2<i>H</i>-chromen-6-yl)\
prop-2-en-1-one
;
loop_
    _publ_author_name
    _publ_author_footnote
    _publ_author_address
    'Tang, Jie' .
;
Department of Pharmaceutics
West China of Pharmacy
Sichuan University
Chengdu 610041
People's Republic of China
;
    'Chen, Jin-ying' .
;
State Key Laboratory of Biotheraphy
West China Hospital
West China Medical Shcool
Sichuan University
Chengdu
Sichuan 610041
People's Republic of China
;
    'Jiang, Ling-qun' .
;
Department of Internal Medicine
Chongqing Medical and Pharmaceutical College
Chongqing
People's Republic of China
;
