# Supplementary material for: (E)-3-(4-Chloro­phen­yl)-1-(5-hy­droxy-2,2-dimethyl-2H-chromen-6-yl)prop-2-en-1-one
Source: Acta Crystallogr Sect E Struct Rep Online. 2012 Jan 7;68(Pt 2):o278. doi: 10.1107/S1600536811055255 (PMC3274975; doi:10.1107/S1600536811055255)
Supplement: Supplementary file 2 [file e-68-0o278-Isup2.hkl]

data_I

_audit_update_record
;
2011-12-12 # Formatted by publCIF
;
_shelx_title ' 101130_s3_wgc in P21/c 14' 
_shelx_refln_list_code          4 
_shelx_F_calc_maximum      378.09 
_exptl_crystal_F_000      1424.00 
_reflns_d_resolution_high  0.8000 
 
loop_ 
 _symmetry_equiv_pos_as_xyz 
 'x, y, z' 
 '-x, y+1/2, -z+1/2' 
 '-x, -y, -z' 
 'x, -y-1/2, z-1/2' 
 
_cell_length_a    11.0641 
_cell_length_b     9.8255 
_cell_length_c    30.7834 
_cell_angle_alpha  90.000 
_cell_angle_beta   91.177 
_cell_angle_gamma  90.000 
 
_shelx_F_squared_multiplier     1.000 
 
loop_ 
 _refln_index_h 
 _refln_index_k 
 _refln_index_l 
 _refln_F_squared_calc 
 _refln_F_squared_meas 
 _refln_F_squared_sigma 
 _refln_observed_status 
   2   0   0    29934.26    28261.18    134.72 o 
   3   0   0      273.79      282.66     12.22 o 
   4   0   0      380.83      336.93     15.44 o 
   5   0   0       67.03       41.90      8.15 o 
   6   0   0     1481.60     1387.31     54.94 o 
   7   0   0        0.25       -9.51      9.51 o 
   8   0   0      621.41      526.59     39.01 o 
   9   0   0        6.83       -2.70     11.03 o 
  10   0   0      684.69      598.73     47.71 o 
  11   0   0       18.34       17.15     11.27 o 
  12   0   0      291.88      245.81     35.82 o 
  13   0   0        4.76       27.73     15.12 o 
   2   1   0      376.71      346.12      8.31 o 
   3   1   0    93711.41    84303.55   1024.01 o 
   4   1   0       30.11       23.24      3.77 o 
   5   1   0     3536.08     3386.84     67.70 o 
   6   1   0       22.69       18.77      5.09 o 
   7   1   0     1021.76     1082.21     37.50 o 
   8   1   0       18.78       16.84      6.53 o 
   9   1   0       13.76       20.51     11.13 o 
  10   1   0       18.29       17.03     19.49 o 
  11   1   0       42.51       79.85     24.93 o 
  12   1   0        6.76       16.01      8.74 o 
  13   1   0      301.83      312.61     30.39 o 
   0   2   0       18.01      134.21     13.92 o 
   1   2   0      155.06      141.11      4.72 o 
   2   2   0    14892.41    14373.56     69.06 o 
   3   2   0     1116.72     1136.14     42.40 o 
   4   2   0     7311.15     7377.06    157.56 o 
   5   2   0        0.41        4.59      5.33 o 
   6   2   0      168.81      292.30     20.13 o 
   7   2   0       16.03       11.44      6.63 o 
   8   2   0       41.46       28.52      9.30 o 
   9   2   0       26.06       16.69     13.86 o 
  10   2   0        4.09       25.28     29.39 o 
  11   2   0       56.82       80.12     14.78 o 
  12   2   0        1.14       28.36     12.64 o 
  13   2   0        1.61       -1.65      7.53 o 
   1   3   0      501.82      480.99     10.29 o 
   2   3   0      467.64      488.87     13.44 o 
   3   3   0      757.05      749.11     23.97 o 
   4   3   0        6.91        5.24      5.24 o 
   5   3   0        1.39      255.09     32.57 o 
   6   3   0        0.02       13.33      7.87 o 
   7   3   0      228.27      229.29     19.63 o 
   8   3   0       67.08       66.06     11.70 o 
   9   3   0       23.81       52.19     13.55 o 
  10   3   0      101.63       96.02     24.77 o 
  11   3   0       67.14      117.97     18.61 o 
  12   3   0       20.87       14.55     17.47 o 
  13   3   0      100.36       64.27     15.70 o 
   0   4   0        0.52        5.75      9.59 o 
   1   4   0       65.41       69.89      6.62 o 
   2   4   0       23.36       45.47      5.99 o 
   3   4   0        1.20        4.53      2.24 o 
   4   4   0     2997.94     3052.86     50.57 o 
   5   4   0       45.26       32.95      9.54 o 
   6   4   0      138.23      152.91     21.98 o 
   7   4   0      117.35      139.52     21.96 o 
   8   4   0      626.91      707.64     52.96 o 
   9   4   0      232.31      251.85     33.31 o 
  10   4   0     1955.80     1943.61     91.21 o 
  11   4   0        6.72        6.14     11.44 o 
  12   4   0        8.85      -10.97     14.77 o 
  13   4   0        6.84       33.42     18.12 o 
   1   5   0      308.74      342.44     13.95 o 
   2   5   0      149.93      143.56     10.57 o 
   3   5   0      439.59      423.30     18.76 o 
   4   5   0       84.09       88.56      7.55 o 
   5   5   0       67.14      108.95     12.14 o 
   6   5   0      198.28      202.53     25.25 o 
   7   5   0     1504.59     1700.69     75.25 o 
   8   5   0       18.29       19.25     17.66 o 
   9   5   0       89.09       90.76     21.22 o 
  10   5   0       16.20       19.69     12.32 o 
  11   5   0       12.87        6.64     11.84 o 
  12   5   0        2.21        1.25     11.33 o 
   0   6   0     6898.36     7027.59    125.92 o 
   1   6   0       18.64       24.90      4.49 o 
   2   6   0       92.01      118.07     17.14 o 
   3   6   0       19.52       16.06      5.78 o 
   4   6   0     1580.14     1550.04     39.39 o 
   5   6   0        4.26        1.82      4.25 o 
   6   6   0     1064.27     1015.01     36.22 o 
   7   6   0       12.81       39.61     10.20 o 
   8   6   0      921.98      956.07     39.78 o 
   9   6   0        2.94       -9.90     11.71 o 
  10   6   0       60.52       36.88     14.68 o 
  11   6   0        0.14       -1.68     10.62 o 
  12   6   0        9.90        1.34     10.70 o 
   1   7   0      195.34      209.12      9.41 o 
   2   7   0        2.81        5.21      4.62 o 
   3   7   0     2350.01     2341.63     83.09 o 
   4   7   0        3.99        7.96      4.15 o 
   5   7   0      519.21      528.90     25.99 o 
   6   7   0       61.86       62.55      9.19 o 
   7   7   0       35.10       24.62      7.38 o 
   8   7   0        2.00        8.94      7.61 o 
   9   7   0       15.82        3.60     10.49 o 
  10   7   0       13.35       26.48     14.63 o 
  11   7   0       46.21       54.15     19.96 o 
   0   8   0     1185.29     1107.73     61.42 o 
   1   8   0       24.69       35.88      9.59 o 
   2   8   0      307.72      285.44     22.19 o 
   3   8   0       63.03       75.62     18.88 o 
   4   8   0      265.93      270.23     32.41 o 
   5   8   0       20.31       17.73     18.59 o 
   6   8   0        4.20        2.47      8.67 o 
   7   8   0        0.32       -8.97      8.97 o 
   8   8   0       10.68       12.43     13.79 o 
   9   8   0        2.69       -6.75      8.14 o 
  10   8   0        6.12       16.22     13.67 o 
   1   9   0     1091.85     1107.71     45.67 o 
   2   9   0      103.29       96.23     14.74 o 
   3   9   0       16.14       12.54      6.96 o 
   4   9   0        9.15      -12.67     14.57 o 
   5   9   0        1.06      -11.52     11.52 o 
   6   9   0        0.62       42.35     17.29 o 
   7   9   0       67.17       66.60     21.56 o 
   8   9   0        3.30       -7.41     10.46 o 
   9   9   0       29.10       43.36     16.32 o 
   0  10   0       17.66       52.09     18.80 o 
   1  10   0       64.63       60.46     13.35 o 
   2  10   0       17.12       25.15     10.92 o 
   3  10   0       27.23       22.43     11.04 o 
   4  10   0        2.50       17.73     15.58 o 
   5  10   0        0.33      -13.81     13.81 o 
   6  10   0       50.80       46.85     17.08 o 
   7  10   0        0.01       17.05     12.94 o 
   8  10   0        1.90        5.90     13.86 o 
   1  11   0       41.62       55.48     29.85 o 
   2  11   0        4.02        7.22      6.63 o 
   3  11   0        0.55       -4.35      7.12 o 
   4  11   0        0.25       18.73     11.72 o 
   5  11   0        4.69        2.19     10.35 o 
   6  11   0        0.04       16.08     10.85 o 
   0  12   0       11.32       22.69     14.02 o 
   1  12   0        0.02      -10.63     10.63 o 
   2  12   0        0.46       -3.52     18.39 o 
 -13   1   1      197.98      209.87     24.78 o 
 -12   1   1        0.74       -3.14      7.91 o 
 -11   1   1        1.90       15.04      9.27 o 
 -10   1   1       18.20       24.60      8.13 o 
  -9   1   1       68.51       70.23     12.36 o 
  -8   1   1      119.51      119.26     13.83 o 
  -7   1   1     1823.50     1932.59     49.87 o 
  -6   1   1        1.13       -4.00      5.03 o 
  -5   1   1       19.41       26.80      6.65 o 
  -4   1   1      140.38      151.90      7.54 o 
  -3   1   1    37902.88    36452.27    278.80 o 
  -2   1   1     1228.65     1175.31     15.05 o 
   1   1   1     1054.22     1126.05     22.69 o 
   2   1   1     1473.32     1425.98     16.58 o 
   3   1   1    62792.75    58381.11    333.17 o 
   4   1   1       11.87       18.69      3.61 o 
   5   1   1     1279.97     1441.41     36.82 o 
   6   1   1       27.44       18.24      4.97 o 
   7   1   1      457.74      488.04     25.54 o 
   8   1   1       98.27       94.50     11.92 o 
   9   1   1       26.99       27.44      8.57 o 
  10   1   1       19.15       22.76     14.01 o 
  11   1   1        0.14        0.76     11.45 o 
  12   1   1        0.42       -7.72      7.72 o 
  13   1   1        3.04       11.74      8.43 o 
 -13   2   1        9.27       -0.89      9.73 o 
 -12   2   1       97.00      124.18     19.77 o 
 -11   2   1        6.00        5.46      6.68 o 
 -10   2   1     1282.45     1357.87     52.20 o 
  -9   2   1       21.30       10.37     21.45 o 
  -8   2   1      913.49      900.03     37.35 o 
  -7   2   1       52.26       52.97      8.50 o 
  -6   2   1     1941.19     1855.36     46.22 o 
  -5   2   1       33.50       41.94      7.70 o 
  -4   2   1      260.66      252.51     15.13 o 
  -3   2   1      841.22      863.24     16.63 o 
  -2   2   1    24875.67    24800.97     91.27 o 
  -1   2   1       76.78       69.96      4.24 o 
   0   2   1    22645.97    21849.01     70.23 o 
   1   2   1      262.88      265.38      7.14 o 
   2   2   1    16086.82    15578.82     91.38 o 
   3   2   1      356.12      369.31     12.51 o 
   4   2   1     1857.71     1998.31     39.55 o 
   5   2   1        0.74        0.34      5.96 o 
   6   2   1     6593.04     6465.87     91.48 o 
   7   2   1       64.72       54.58     10.08 o 
   8   2   1       12.18       28.61      8.98 o 
   9   2   1       37.70       29.18      9.35 o 
  10   2   1      162.52      180.28     46.22 o 
  11   2   1      107.04      123.65     37.17 o 
  12   2   1      173.20      180.93     24.39 o 
  13   2   1        3.69       -6.25     10.99 o 
 -13   3   1       65.56       40.81     15.63 o 
 -12   3   1       21.48       10.13      8.84 o 
 -11   3   1      377.14      401.90     49.23 o 
 -10   3   1       79.39       84.39     14.15 o 
  -9   3   1      278.02      258.88     22.21 o 
  -8   3   1        5.46       17.57      8.53 o 
  -7   3   1      547.78      567.14     33.29 o 
  -6   3   1       65.91       94.46     12.12 o 
  -5   3   1    26350.30    26323.44    233.15 o 
  -4   3   1       11.61        9.54      5.41 o 
  -3   3   1    20033.19    20107.18    265.96 o 
  -2   3   1       90.59       97.56      7.98 o 
  -1   3   1     1937.34     1747.61     20.41 o 
   0   3   1       82.88       78.63      3.61 o 
   1   3   1      628.17      665.05     12.98 o 
   2   3   1       35.90       31.29      2.57 o 
   3   3   1      348.46      401.71     34.48 o 
   4   3   1        0.64        5.62      6.07 o 
   5   3   1     9981.02     9815.17    141.52 o 
   6   3   1      160.74      174.59     20.02 o 
   7   3   1      198.31      243.22     19.65 o 
   8   3   1       38.38       36.85      8.94 o 
   9   3   1      893.08      962.05     41.73 o 
  10   3   1        0.00       -0.49      8.83 o 
  11   3   1      178.53      225.89     23.87 o 
  12   3   1        0.73        3.66      8.95 o 
  13   3   1      469.70      413.00     35.29 o 
 -13   4   1        2.23      -10.10     10.10 o 
 -12   4   1       40.63       27.53     15.97 o 
 -11   4   1       18.23       19.64     11.54 o 
 -10   4   1      604.50      605.81     53.21 o 
  -9   4   1       47.40       61.38     19.82 o 
  -8   4   1     5429.70     5545.40    136.50 o 
  -7   4   1       35.07       15.03     11.53 o 
  -6   4   1     1459.25     1466.40     63.21 o 
  -5   4   1        9.12        4.92      6.71 o 
  -4   4   1     4696.57     4650.50     65.72 o 
  -3   4   1        9.59        9.16      4.47 o 
  -2   4   1     1350.03     1433.27     45.75 o 
  -1   4   1       34.05       36.02      4.88 o 
   0   4   1     3920.16     3675.40     42.59 o 
   1   4   1        1.73        1.69      2.58 o 
   2   4   1       42.33       46.87      5.59 o 
   3   4   1       52.70       54.76      5.17 o 
   4   4   1     2152.67     2292.78     38.13 o 
   5   4   1       64.70       85.75     14.82 o 
   6   4   1      205.23      146.83     20.40 o 
   7   4   1        0.92       14.06     10.04 o 
   8   4   1     2190.72     2207.37     86.53 o 
   9   4   1        0.17       20.22     13.84 o 
  10   4   1     2041.24     2095.98     94.09 o 
  11   4   1        8.17       -6.83      8.85 o 
  12   4   1        6.72        6.60     10.46 o 
  13   4   1        0.54        7.09      9.67 o 
 -12   5   1        1.73       -9.61      9.61 o 
 -11   5   1      109.95       80.45     23.18 o 
 -10   5   1        0.55       -7.02     11.13 o 
  -9   5   1       63.60       63.87     17.03 o 
  -8   5   1        9.84       46.18     17.73 o 
  -7   5   1     7154.22     6689.65    147.92 o 
  -6   5   1      156.46      168.04     14.99 o 
  -5   5   1       72.82       68.92      9.69 o 
  -4   5   1       12.63       17.06      3.48 o 
  -3   5   1      838.97      846.83     26.94 o 
  -2   5   1      108.00      104.58      7.34 o 
  -1   5   1     1235.68     1216.30     30.92 o 
   0   5   1       46.30       39.13      2.97 o 
   1   5   1     1458.37     1439.50     27.09 o 
   2   5   1        2.43        1.63      3.25 o 
   3   5   1     1321.63     1334.55     31.43 o 
   4   5   1       30.68       30.91      3.76 o 
   5   5   1     4082.40     3986.25     50.50 o 
   6   5   1        2.15       13.32      7.74 o 
   7   5   1     2009.45     1823.12     76.70 o 
   8   5   1       28.76       28.16     16.80 o 
   9   5   1       19.47       37.73     18.27 o 
  10   5   1       24.02       10.61     13.65 o 
  11   5   1       38.24       61.61     21.04 o 
  12   5   1        0.05       -9.23      9.23 o 
 -12   6   1        2.63        4.10      8.18 o 
 -11   6   1        3.86       -9.67     11.40 o 
 -10   6   1      265.67      243.23     35.47 o 
  -9   6   1       16.73      -11.25     14.29 o 
  -8   6   1        0.08       17.60      9.26 o 
  -7   6   1      169.62      196.65     18.36 o 
  -6   6   1       62.46       74.25     12.14 o 
  -5   6   1       49.39       42.49      4.91 o 
  -4   6   1      461.32      423.64     21.63 o 
  -3   6   1       50.62       65.10     12.71 o 
  -2   6   1      286.63      243.86     15.43 o 
  -1   6   1        8.91        2.91      3.21 o 
   0   6   1       12.02       37.54      6.64 o 
   1   6   1        1.05        1.37      1.74 o 
   2   6   1       56.90       46.18     11.42 o 
   3   6   1       68.60       71.32      8.11 o 
   4   6   1      573.82      570.04     23.65 o 
   5   6   1      244.36      233.90     14.15 o 
   6   6   1      684.53      679.13     29.38 o 
   7   6   1      351.45      392.17     24.07 o 
   8   6   1      317.34      310.84     23.48 o 
   9   6   1       38.75       12.60      9.63 o 
  10   6   1       36.19       64.24     19.18 o 
  11   6   1        0.50       24.42     17.24 o 
  12   6   1       45.86       34.79     17.60 o 
 -11   7   1       33.41       51.39     20.59 o 
 -10   7   1        0.83       -8.30     14.53 o 
  -9   7   1        3.07       -2.62      5.27 o 
  -8   7   1        0.28       -1.41      6.19 o 
  -7   7   1        0.54       -9.78     12.65 o 
  -6   7   1       28.45       15.23      4.54 o 
  -5   7   1       10.42        8.95      8.22 o 
  -4   7   1       88.01      101.58     11.78 o 
  -3   7   1      175.49      243.88     29.65 o 
  -2   7   1       58.30       65.15     15.07 o 
  -1   7   1      187.15      139.30      6.65 o 
   0   7   1        9.59        6.12      1.80 o 
   1   7   1      186.20      188.21      6.79 o 
   2   7   1      193.56      204.87     11.34 o 
   3   7   1      138.90      130.66     23.08 o 
   4   7   1      249.86      245.42     16.25 o 
   5   7   1     1383.84     1389.02     48.65 o 
   6   7   1      162.93      142.86     20.91 o 
   7   7   1       13.95       17.39      6.11 o 
   8   7   1        3.78       11.00      6.15 o 
   9   7   1      196.48      189.01     31.35 o 
  10   7   1        3.08        1.97      9.27 o 
  11   7   1        3.27        1.38     13.46 o 
 -10   8   1       15.80      -11.37     11.39 o 
  -9   8   1        0.68        2.92     10.29 o 
  -8   8   1       10.16       42.67     16.10 o 
  -7   8   1       39.36       15.01      9.55 o 
  -6   8   1        6.73        5.41      6.01 o 
  -5   8   1        2.23       13.67      6.09 o 
  -4   8   1      538.89      503.92     44.16 o 
  -3   8   1       12.04       -8.96      8.96 o 
  -2   8   1       22.39        5.52      8.22 o 
  -1   8   1        0.02        7.95      7.67 o 
   0   8   1       29.16       50.01     11.58 o 
   1   8   1        9.40       14.57     10.05 o 
   2   8   1     1405.34     1398.87     36.85 o 
   3   8   1        6.80       -9.68     12.65 o 
   4   8   1      514.65      565.24     46.65 o 
   5   8   1       22.49       11.82      5.61 o 
   6   8   1       38.17       32.07     12.42 o 
   7   8   1       18.96       26.23     15.00 o 
   8   8   1        0.03       -0.34      9.27 o 
   9   8   1        1.97        3.04     10.15 o 
  10   8   1        2.63      -13.49     13.49 o 
  -9   9   1       24.00       36.89     16.61 o 
  -8   9   1        5.55        9.63     12.95 o 
  -7   9   1       27.44       -0.40     11.16 o 
  -6   9   1        1.97        2.36      9.91 o 
  -5   9   1       35.11       70.29     18.62 o 
  -4   9   1        4.55       -0.51      8.86 o 
  -3   9   1        2.09       -2.44      6.45 o 
  -2   9   1       32.10       29.35     17.03 o 
  -1   9   1        0.47       20.08     28.43 o 
   0   9   1       11.65       40.17     11.41 o 
   1   9   1      228.28      257.73     23.33 o 
   2   9   1      137.07      120.74     20.49 o 
   3   9   1      528.16      495.86     31.83 o 
   4   9   1       20.48        7.05     12.29 o 
   5   9   1       10.69       14.72     13.08 o 
   6   9   1        0.00       -9.95      9.95 o 
   7   9   1      118.24      117.50     24.68 o 
   8   9   1        0.99      -11.62     11.62 o 
   9   9   1        0.01       -7.35     11.16 o 
  -8  10   1       35.65       77.80     24.20 o 
  -7  10   1       16.41       42.24     19.08 o 
  -6  10   1      151.75      135.90     29.03 o 
  -5  10   1        0.34       30.49     18.09 o 
  -4  10   1      105.14      121.75     18.29 o 
  -3  10   1        0.58        2.36      6.94 o 
  -2  10   1       24.59       21.94     11.63 o 
  -1  10   1       18.17       41.06     12.32 o 
   0  10   1      566.17      610.12     36.95 o 
   1  10   1        4.37       17.96     13.92 o 
   2  10   1      614.37      598.95     36.65 o 
   3  10   1        0.27       -2.02      7.68 o 
   4  10   1      150.84      170.73     20.70 o 
   5  10   1        0.59       -6.15     10.24 o 
   6  10   1       13.57        6.19     13.69 o 
   7  10   1        5.03       -1.49     11.80 o 
   8  10   1        3.40       12.03     14.51 o 
  -6  11   1        0.02       -4.20     13.61 o 
  -5  11   1        0.10        6.20      8.48 o 
  -4  11   1        0.00        4.06     17.36 o 
  -3  11   1        2.96       15.49      9.76 o 
  -2  11   1        0.22       -0.54      6.76 o 
  -1  11   1       38.77       35.18     11.08 o 
   0  11   1        0.12       -5.35      7.08 o 
   1  11   1        1.57        1.60      8.13 o 
   2  11   1        3.77       -5.47      6.50 o 
   3  11   1        2.78        1.93     10.77 o 
   4  11   1        0.14        3.32     19.02 o 
   5  11   1       19.51       42.93     12.26 o 
   6  11   1        0.05       22.66     11.08 o 
  -2  12   1       28.38       41.58     15.96 o 
  -1  12   1        5.98       -4.21      7.88 o 
   0  12   1       11.90        6.47     24.22 o 
   1  12   1        3.66       -9.24      9.28 o 
   2  12   1        0.02        0.20      9.46 o 
 -13   0   2       20.55        6.78     12.83 o 
 -12   0   2        4.85       31.46     13.88 o 
 -11   0   2        1.64        6.39     10.16 o 
 -10   0   2        5.85        5.90      8.52 o 
  -9   0   2       21.79        5.11      8.13 o 
  -8   0   2     1408.64     1281.08     61.60 o 
  -7   0   2       16.54       16.48      7.27 o 
  -6   0   2       52.95       58.64     12.82 o 
  -5   0   2        2.19       -7.67      7.67 o 
  -4   0   2     4189.21     3825.46    100.14 o 
  -3   0   2       95.00       90.49      7.16 o 
  -2   0   2      328.55      275.89     10.55 o 
   2   0   2    48237.14    41791.02    119.31 o 
   3   0   2      157.71      169.24      9.46 o 
   4   0   2     7503.04     6849.05     87.46 o 
   5   0   2       30.82       14.79      6.74 o 
   6   0   2      291.48      372.98     28.91 o 
   7   0   2       49.39       48.12      9.66 o 
   8   0   2     1003.22     1125.32     57.49 o 
   9   0   2        1.87       -2.16      8.54 o 
  10   0   2      325.37      339.09     36.61 o 
  11   0   2       20.84       13.57     10.02 o 
  12   0   2        8.53        3.22     10.23 o 
  13   0   2       26.43       34.98     16.18 o 
 -13   1   2       86.02      133.15     20.61 o 
 -12   1   2       19.96       27.11      9.92 o 
 -11   1   2      295.19      302.20     33.05 o 
 -10   1   2       44.53       45.87     10.36 o 
  -9   1   2       24.83       25.03      8.54 o 
  -8   1   2        0.18       -5.46     13.72 o 
  -7   1   2      189.83      244.02     18.59 o 
  -6   1   2       40.74       23.96      5.49 o 
  -5   1   2      113.10       89.47     19.68 o 
  -4   1   2        0.37        6.46      2.81 o 
  -3   1   2       98.31      115.96      6.15 o 
  -2   1   2      357.92      346.25      8.24 o 
  -1   1   2    13588.85    13211.13     41.41 o 
   1   1   2    15728.00    14959.85     94.97 o 
   2   1   2      386.56      401.17      9.04 o 
   3   1   2    22884.34    22272.24     77.00 o 
   4   1   2       43.43       55.13      4.79 o 
   5   1   2    11541.19    11971.18    103.45 o 
   6   1   2        1.99       -0.86      6.14 o 
   7   1   2      102.44       88.73     12.21 o 
   8   1   2       19.34       11.51      8.40 o 
   9   1   2      243.54      216.31     19.96 o 
  10   1   2        4.56        8.63      7.02 o 
  11   1   2        4.77        1.06      6.94 o 
  12   1   2        0.47       -0.01      8.18 o 
  13   1   2      120.38      132.69     19.99 o 
 -13   2   2        3.52        8.13      7.96 o 
 -12   2   2      641.95      635.50     40.51 o 
 -11   2   2       72.98       81.74     14.55 o 
 -10   2   2      253.70      274.13     24.62 o 
  -9   2   2       91.18       76.40     19.95 o 
  -8   2   2      226.75      224.67     19.40 o 
  -7   2   2       24.29       24.53      8.67 o 
  -6   2   2      284.31      349.25     21.54 o 
  -5   2   2       21.76       31.39     10.01 o 
  -4   2   2     1378.49     1413.70     34.06 o 
  -3   2   2      698.68      718.30     15.14 o 
  -2   2   2   142948.75   123791.60   1136.56 o 
  -1   2   2      385.14      381.04     10.63 o 
   0   2   2     5094.32     4989.42     26.50 o 
   1   2   2      311.63      290.32      9.87 o 
   2   2   2    35948.45    34972.25    258.05 o 
   3   2   2      655.24      658.25     16.59 o 
   4   2   2     1920.09     2012.59     32.28 o 
   5   2   2       19.35       14.11      4.76 o 
   6   2   2     1187.84     1332.70     39.68 o 
   7   2   2       83.67       78.36     11.35 o 
   8   2   2      803.25      828.73     35.44 o 
   9   2   2        0.42        6.44     14.79 o 
  10   2   2      494.53      554.07     39.02 o 
  11   2   2        0.08       -4.41     23.12 o 
  12   2   2      222.61      226.13     33.80 o 
  13   2   2        0.07       -4.35     11.92 o 
 -13   3   2        8.64        4.49     14.57 o 
 -12   3   2        0.20       -5.07      7.72 o 
 -11   3   2      145.85      198.66     22.94 o 
 -10   3   2        2.64       10.86      7.84 o 
  -9   3   2       11.16       14.47      7.58 o 
  -8   3   2        5.35        9.69     10.62 o 
  -7   3   2      146.99      146.23     16.11 o 
  -6   3   2       41.96       64.89     10.80 o 
  -5   3   2    18669.17    18819.74    200.68 o 
  -4   3   2       26.64       38.54      8.28 o 
  -3   3   2     1040.93     1215.68     41.24 o 
  -2   3   2      187.34      195.00      9.19 o 
  -1   3   2       37.55       47.92      3.98 o 
   0   3   2        0.14       -0.25      1.92 o 
   1   3   2      281.77      280.42      8.51 o 
   2   3   2      449.78      453.69      9.09 o 
   3   3   2        3.17        7.46      2.59 o 
   4   3   2       89.73      109.00     15.08 o 
   5   3   2      265.33      337.81     28.21 o 
   6   3   2      175.08      215.21     22.82 o 
   7   3   2      174.98      170.54     16.66 o 
   8   3   2        0.01        7.23      7.00 o 
   9   3   2      718.40      753.66     37.72 o 
  10   3   2       45.32       34.84     22.30 o 
  11   3   2     1050.61     1051.72     49.25 o 
  12   3   2       28.72       47.57     13.39 o 
  13   3   2       48.07       38.56     13.51 o 
 -13   4   2        0.73       14.52     12.46 o 
 -12   4   2       35.23        2.92      8.81 o 
 -11   4   2        6.15      -15.40     15.40 o 
 -10   4   2       76.73       72.13     18.78 o 
  -9   4   2       50.81       71.64     19.13 o 
  -8   4   2      515.80      606.85     48.34 o 
  -7   4   2       24.25       15.28     10.07 o 
  -6   4   2     2358.65     2226.14     78.16 o 
  -5   4   2       16.83        5.77      8.22 o 
  -4   4   2     2275.15     2258.55     45.40 o 
  -3   4   2       16.17       10.62      8.31 o 
  -2   4   2      359.73      333.87     15.68 o 
  -1   4   2      266.65      275.94      8.86 o 
   0   4   2      289.54      319.73      9.11 o 
   1   4   2       30.72       38.48      4.10 o 
   2   4   2      300.37      270.10     11.62 o 
   3   4   2        4.07        4.95      1.61 o 
   4   4   2      523.68      458.33     23.54 o 
   5   4   2        2.71       11.62      7.63 o 
   6   4   2      167.02      201.13     23.90 o 
   7   4   2       56.15       69.55     17.17 o 
   8   4   2      747.21      825.56     53.66 o 
   9   4   2       64.17       67.85     18.97 o 
  10   4   2      230.98      290.29     36.68 o 
  11   4   2       63.05       66.78     22.02 o 
  12   4   2       47.01       37.09     18.85 o 
  13   4   2        0.68      -12.73     12.73 o 
 -12   5   2        0.20       -3.60     12.12 o 
 -11   5   2      292.43      252.46     36.06 o 
 -10   5   2        0.58      -15.82     15.82 o 
  -9   5   2      869.37      793.12     56.60 o 
  -8   5   2       94.55      158.71     26.86 o 
  -7   5   2       74.27      164.98     30.43 o 
  -6   5   2       20.28       14.17      9.56 o 
  -5   5   2      816.26      849.98     31.36 o 
  -4   5   2      293.21      290.10     17.42 o 
  -3   5   2      450.61      440.62     20.30 o 
  -2   5   2       10.28       15.71      3.57 o 
  -1   5   2        0.01        5.24      4.23 o 
   0   5   2       42.63       39.82      4.06 o 
   1   5   2      248.45      225.73      8.12 o 
   2   5   2      107.46      104.62     14.56 o 
   3   5   2     1233.64     1257.90     29.32 o 
   4   5   2      133.87      144.35      7.73 o 
   5   5   2      616.73      608.45     18.15 o 
   6   5   2      374.19      374.42     33.52 o 
   7   5   2      404.95      351.29     34.38 o 
   8   5   2      236.15      249.30     31.05 o 
   9   5   2        4.94       20.40     13.20 o 
  10   5   2       11.65       24.51     10.37 o 
  11   5   2       75.96       76.58     22.25 o 
  12   5   2        1.21       -3.37     14.25 o 
 -12   6   2        1.84      -12.99     12.99 o 
 -11   6   2        6.89       15.62     18.03 o 
 -10   6   2       27.31       66.67     22.59 o 
  -9   6   2        6.63       -1.88      8.88 o 
  -8   6   2        3.44       29.99      9.95 o 
  -7   6   2       18.61       21.41      7.90 o 
  -6   6   2     2452.08     2351.63     57.03 o 
  -5   6   2       11.69        4.38      3.89 o 
  -4   6   2      788.33      774.20     46.81 o 
  -3   6   2      105.45      114.61     11.40 o 
  -2   6   2      306.14      268.31     27.28 o 
  -1   6   2        7.72        9.58      4.99 o 
   0   6   2      456.67      422.81     15.84 o 
   1   6   2       67.89       82.69      4.56 o 
   2   6   2        0.53        8.24      9.19 o 
   3   6   2        3.49       -1.54      2.98 o 
   4   6   2     1279.10     1312.85     34.48 o 
   5   6   2      239.49      210.00     10.18 o 
   6   6   2       43.13       55.19     10.55 o 
   7   6   2      215.70      235.27     19.01 o 
   8   6   2     1418.10     1430.79     74.63 o 
   9   6   2        2.32       28.61     13.61 o 
  10   6   2      319.88      315.66     39.03 o 
  11   6   2       14.51       22.54     13.57 o 
  12   6   2       80.76      154.30     31.93 o 
 -11   7   2       19.09       53.36     20.32 o 
 -10   7   2        2.50      -14.48     14.48 o 
  -9   7   2        5.59        4.43     18.84 o 
  -8   7   2        0.88        3.89      5.43 o 
  -7   7   2       22.13        8.92      5.98 o 
  -6   7   2       12.67        4.02      7.12 o 
  -5   7   2       48.81       41.16      7.75 o 
  -4   7   2        6.10        4.15      4.97 o 
  -3   7   2     1987.86     1999.04     48.22 o 
  -2   7   2      160.91      167.22     16.80 o 
  -1   7   2      422.33      411.75     26.10 o 
   0   7   2       65.32       51.58      6.17 o 
   1   7   2     1116.18     1098.02     20.91 o 
   2   7   2       38.64       36.10      4.71 o 
   3   7   2       11.08       78.08     20.44 o 
   4   7   2      128.35      114.62      8.26 o 
   5   7   2     7928.41     7764.11    276.98 o 
   6   7   2        1.65        6.41     12.69 o 
   7   7   2      382.41      342.89     22.17 o 
   8   7   2        4.82        6.90     10.12 o 
   9   7   2       89.34      119.18     24.41 o 
  10   7   2        6.51       12.33     11.97 o 
  11   7   2        1.01       10.74     10.85 o 
 -10   8   2       22.74       23.06     14.54 o 
  -9   8   2        2.73       15.73     12.23 o 
  -8   8   2        0.50        7.11     10.24 o 
  -7   8   2       11.14       12.94      6.57 o 
  -6   8   2        8.98        4.86     15.07 o 
  -5   8   2       11.27       10.77      6.72 o 
  -4   8   2        2.40        0.45      4.36 o 
  -3   8   2       72.17       85.61     19.32 o 
  -2   8   2        0.79        6.73      7.04 o 
  -1   8   2       15.49       14.57     19.70 o 
   0   8   2     1006.61     1015.64     41.06 o 
   1   8   2       14.73       -4.61     10.50 o 
   2   8   2     4104.93     4128.23    120.96 o 
   3   8   2       29.22       40.94     14.56 o 
   4   8   2       24.36       47.51     17.71 o 
   5   8   2        1.20       18.59     12.77 o 
   6   8   2      325.44      358.31     38.78 o 
   7   8   2        0.68        9.79     12.36 o 
   8   8   2        0.75       -0.46     10.87 o 
   9   8   2        0.61       -4.70      9.06 o 
  10   8   2       26.44       47.45     18.84 o 
  -9   9   2       32.91       45.12     20.13 o 
  -8   9   2        2.10        3.76     12.57 o 
  -7   9   2       23.86       34.77     16.42 o 
  -6   9   2        1.50        3.78     11.32 o 
  -5   9   2      163.91      145.69     25.80 o 
  -4   9   2        0.00        7.33     12.74 o 
  -3   9   2        0.77        2.21     10.06 o 
  -2   9   2        5.66        3.72      7.35 o 
  -1   9   2      745.33      786.38     39.61 o 
   0   9   2        0.18        5.21     12.08 o 
   1   9   2      233.33      227.92     21.95 o 
   2   9   2      160.27      155.59     18.26 o 
   3   9   2      694.31      649.42     36.42 o 
   4   9   2       75.16       75.94     18.00 o 
   5   9   2      191.64      178.25     28.64 o 
   6   9   2        5.04        9.86     10.31 o 
   7   9   2      207.65      141.77     26.44 o 
   8   9   2        3.20      -16.57     16.57 o 
   9   9   2        0.13       23.51     17.15 o 
  -8  10   2       46.04       89.67     23.48 o 
  -7  10   2        8.92       13.14     11.57 o 
  -6  10   2       36.79       42.11     20.47 o 
  -5  10   2        8.44       23.47     16.31 o 
  -4  10   2        8.23        6.42      9.04 o 
  -3  10   2       15.57        8.60      8.45 o 
  -2  10   2      159.96      122.44     17.85 o 
  -1  10   2       33.36       52.30     12.26 o 
   0  10   2       74.01      113.58     18.32 o 
   1  10   2       46.50       53.67     12.00 o 
   2  10   2        8.06       28.18     10.05 o 
   3  10   2       21.81       20.01      7.81 o 
   4  10   2        3.72        6.48      6.94 o 
   5  10   2       31.76       55.64     16.83 o 
   6  10   2       26.33       18.47     12.64 o 
   7  10   2       20.10       25.51     11.12 o 
  -6  11   2       27.00       36.86     16.35 o 
  -5  11   2       20.64       20.47     13.32 o 
  -4  11   2       21.68       28.52     15.32 o 
  -3  11   2        0.05        8.99      8.74 o 
  -2  11   2       18.14       14.21      9.90 o 
  -1  11   2       71.17       36.26     11.07 o 
   0  11   2       35.84       43.62     12.16 o 
   1  11   2        0.68        7.92      8.82 o 
   2  11   2        3.06        8.65      8.17 o 
   3  11   2        4.18       26.30      9.95 o 
   4  11   2        0.11       15.18     13.07 o 
   5  11   2        3.63       12.18      8.71 o 
   6  11   2        0.40       25.84     11.67 o 
  -2  12   2       30.75       27.20     11.27 o 
  -1  12   2        4.69      -11.45     18.84 o 
   0  12   2        2.60        7.74      8.35 o 
   1  12   2        0.53       -7.77      8.04 o 
   2  12   2        0.35       -0.22      9.00 o 
 -13   1   3       31.96       52.69     15.71 o 
 -12   1   3        5.61       -1.44     10.84 o 
 -11   1   3       30.08       26.22     10.02 o 
 -10   1   3        3.61        1.30      6.71 o 
  -9   1   3      158.81      153.98     16.93 o 
  -8   1   3       81.78       73.22     12.29 o 
  -7   1   3        1.74       13.74      6.69 o 
  -6   1   3        0.07        0.68      5.09 o 
  -5   1   3     1769.17     1704.12     39.27 o 
  -4   1   3      134.16      137.21      7.21 o 
  -3   1   3     5733.84     5747.14     62.10 o 
  -2   1   3     1553.81     1468.37     16.91 o 
  -1   1   3      100.50      107.11      3.45 o 
   0   1   3       11.79       15.64      2.97 o 
   1   1   3    26158.19    24740.51     84.79 o 
   2   1   3     1548.06     1508.03     15.06 o 
   3   1   3      134.89      150.84      6.84 o 
   4   1   3        0.58       -0.17      2.45 o 
   5   1   3     5867.88     5901.39     72.74 o 
   6   1   3        0.36        3.62      4.75 o 
   7   1   3     1094.13     1029.79     36.65 o 
   8   1   3       73.28       66.12     11.09 o 
   9   1   3      177.47      169.66     18.22 o 
  10   1   3        4.12       -8.97      8.97 o 
  11   1   3        4.92       12.14      8.31 o 
  12   1   3        1.50       20.69      9.85 o 
  13   1   3      113.40      129.39     20.66 o 
 -13   2   3        3.77       13.11      9.58 o 
 -12   2   3      277.24      314.93     29.52 o 
 -11   2   3        3.56       10.27      7.66 o 
 -10   2   3       60.75       80.20     15.37 o 
  -9   2   3        0.03       -3.03      7.82 o 
  -8   2   3      243.94      241.61     19.89 o 
  -7   2   3       27.20       24.88      6.90 o 
  -6   2   3     2398.63     2474.65     53.12 o 
  -5   2   3        0.00       -2.32      4.63 o 
  -4   2   3      297.80      251.57     14.88 o 
  -3   2   3      538.07      566.03     13.46 o 
  -2   2   3    45450.27    43697.83    374.78 o 
  -1   2   3      379.80      357.02     10.93 o 
   0   2   3     1285.10     1265.77      9.71 o 
   1   2   3      533.03      534.61      7.52 o 
   2   2   3     7472.70     7222.06     43.26 o 
   3   2   3      173.80      167.46      7.12 o 
   4   2   3      589.10      729.28     19.38 o 
   5   2   3       13.78        9.71      4.56 o 
   6   2   3      688.29      720.66     28.80 o 
   7   2   3       43.83       44.28      9.47 o 
   8   2   3        7.00       -2.81      6.24 o 
   9   2   3       54.97       37.07     10.30 o 
  10   2   3      851.85      913.25     42.87 o 
  11   2   3       77.02       90.64     16.00 o 
  12   2   3        5.26        6.97     11.39 o 
  13   2   3        4.44        1.55     14.94 o 
 -13   3   3        1.00       -6.71      8.33 o 
 -12   3   3        0.26       -5.35     12.63 o 
 -11   3   3       85.56       96.61     16.20 o 
 -10   3   3       32.83       34.11     10.87 o 
  -9   3   3      227.76      241.77     22.04 o 
  -8   3   3       33.28       34.37      8.55 o 
  -7   3   3        1.50        0.64      5.48 o 
  -6   3   3        4.28       19.71      7.69 o 
  -5   3   3    25526.31    23799.46    227.34 o 
  -4   3   3        6.47       12.15      7.36 o 
  -3   3   3     2225.19     2162.65     32.48 o 
  -2   3   3        4.68        1.88      3.32 o 
  -1   3   3      197.18      219.52      5.76 o 
   0   3   3      315.32      311.46      6.75 o 
   1   3   3     2847.89     2869.66     18.27 o 
   2   3   3      320.27      313.27      9.88 o 
   3   3   3      362.51      288.19     10.54 o 
   4   3   3       97.20       95.31      8.56 o 
   5   3   3       91.69       67.54     12.43 o 
   6   3   3       77.48       82.90     15.99 o 
   7   3   3      810.49      862.84     35.11 o 
   8   3   3       17.76       17.51      6.18 o 
   9   3   3      807.18      785.22     38.27 o 
  10   3   3        1.91       -9.13      9.13 o 
  11   3   3        2.94       15.04     23.30 o 
  12   3   3        0.03        0.21     10.31 o 
  13   3   3        1.44        3.54      9.34 o 
 -13   4   3        0.00       -5.65      9.07 o 
 -12   4   3       23.64        3.62     11.18 o 
 -11   4   3        1.82       -9.67      9.67 o 
 -10   4   3        6.57        6.71     11.56 o 
  -9   4   3        0.35        2.95      8.07 o 
  -8   4   3     1732.25     1830.05     79.72 o 
  -7   4   3       19.38       28.66     13.62 o 
  -6   4   3      597.89      595.64     41.06 o 
  -5   4   3        8.55       -6.50      8.50 o 
  -4   4   3        2.31       26.17      8.35 o 
  -3   4   3        0.00       -2.80      7.10 o 
  -2   4   3     1277.61     1309.78     27.00 o 
  -1   4   3       20.85       17.69      2.71 o 
   0   4   3     1120.29     1121.23     16.48 o 
   1   4   3       40.77       40.74      2.40 o 
   2   4   3      292.91      256.20      7.36 o 
   3   4   3       32.11       39.04      3.71 o 
   4   4   3     1914.77     1851.76     35.33 o 
   5   4   3        2.58        4.18      4.22 o 
   6   4   3      111.17      122.56     19.16 o 
   7   4   3       32.01       26.97     13.60 o 
   8   4   3      198.92      230.34     29.66 o 
   9   4   3       84.05       99.41     21.31 o 
  10   4   3      321.89      345.10     39.37 o 
  11   4   3       12.84       29.44     16.44 o 
  12   4   3       39.04       72.69     22.01 o 
  13   4   3        2.34        7.09      9.40 o 
 -12   5   3        5.11       27.18     14.56 o 
 -11   5   3       66.91       22.29     11.64 o 
 -10   5   3        0.51      -11.43     13.03 o 
  -9   5   3       41.95       58.75     16.45 o 
  -8   5   3       34.30       50.71     18.62 o 
  -7   5   3       22.97       74.65     23.74 o 
  -6   5   3      113.99      115.99     13.76 o 
  -5   5   3      810.29      866.27     32.02 o 
  -4   5   3        1.11        0.60      5.58 o 
  -3   5   3     2288.88     2108.05     44.59 o 
  -2   5   3      510.57      544.01     17.53 o 
  -1   5   3      109.88      191.25     12.16 o 
   0   5   3      152.76      150.36      5.78 o 
   1   5   3     1294.31     1197.75     22.36 o 
   2   5   3        6.77        8.69      7.08 o 
   3   5   3      224.64      221.83     12.87 o 
   4   5   3       34.67       27.39      3.73 o 
   5   5   3      235.29      252.75     11.54 o 
   6   5   3       13.18       18.20     10.61 o 
   7   5   3     2666.21     2517.70     89.53 o 
   8   5   3       53.45       59.18     18.39 o 
   9   5   3      100.74       88.26     21.00 o 
  10   5   3        0.35        1.82     10.40 o 
  11   5   3      103.40       79.59     22.66 o 
  12   5   3        4.11       15.64     13.44 o 
 -12   6   3       68.59       99.90     26.30 o 
 -11   6   3        1.39       -6.46      9.16 o 
 -10   6   3      395.28      315.46     26.91 o 
  -9   6   3        6.05       23.99      9.34 o 
  -8   6   3      611.28      617.60     32.84 o 
  -7   6   3       66.22       78.39     11.75 o 
  -6   6   3      570.24      587.72     28.75 o 
  -5   6   3       56.76       65.56      9.96 o 
  -4   6   3     1016.46      966.99     33.89 o 
  -3   6   3       13.23       24.32      7.22 o 
  -2   6   3        0.02        1.92      3.25 o 
  -1   6   3        2.56        1.16      7.33 o 
   0   6   3      623.65      675.82     19.99 o 
   1   6   3        1.91        5.65      2.28 o 
   2   6   3       50.52       39.53      7.54 o 
   3   6   3      167.26      171.07     11.27 o 
   4   6   3      712.63      720.37     24.51 o 
   5   6   3       48.31       51.73      8.06 o 
   6   6   3      993.90      973.77     33.50 o 
   7   6   3       23.86       18.37      6.62 o 
   8   6   3     2105.59     2073.30     89.53 o 
   9   6   3        0.06      -10.18     12.63 o 
  10   6   3       31.74       26.53     16.19 o 
  11   6   3        0.26        7.25     12.39 o 
 -11   7   3       63.17       32.19     17.13 o 
 -10   7   3        1.02       -0.34      7.22 o 
  -9   7   3      491.13      405.65     28.66 o 
  -8   7   3        5.23       -2.50      5.07 o 
  -7   7   3        0.97       -1.19      5.02 o 
  -6   7   3        5.78        3.17      8.72 o 
  -5   7   3      259.45      245.56     44.11 o 
  -4   7   3       37.47       42.71      8.39 o 
  -3   7   3      697.08      608.87     33.64 o 
  -2   7   3        2.65       -6.74      6.74 o 
  -1   7   3      385.51      394.08     24.63 o 
   0   7   3       31.76       30.91      5.54 o 
   1   7   3      126.87      131.62     12.07 o 
   2   7   3      160.60      146.67      8.34 o 
   3   7   3     3768.22     3479.87     99.92 o 
   4   7   3       63.95       62.12     10.44 o 
   5   7   3     7154.11     6866.75     84.17 o 
   6   7   3       74.37       73.81     17.57 o 
   7   7   3      121.01      114.11     13.10 o 
   8   7   3       52.93       51.14     16.20 o 
   9   7   3        0.18       -5.89      9.39 o 
  10   7   3        1.74       12.19     10.39 o 
  11   7   3        0.37       -4.10     11.20 o 
 -10   8   3       73.25       73.44     21.66 o 
  -9   8   3        2.10        2.14     11.82 o 
  -8   8   3       13.84        7.42     10.33 o 
  -7   8   3        3.39       -6.49      6.49 o 
  -6   8   3      191.39      220.30     19.49 o 
  -5   8   3        2.09        1.40      5.19 o 
  -4   8   3       44.58       30.53      9.89 o 
  -3   8   3       41.48       53.36     17.17 o 
  -2   8   3      311.52      333.61     24.22 o 
  -1   8   3        3.79       -1.52      9.82 o 
   0   8   3        5.81        9.40      8.23 o 
   1   8   3        0.35      -10.69     10.69 o 
   2   8   3     3879.66     4051.91     83.10 o 
   3   8   3       21.89       20.82     11.89 o 
   4   8   3     1381.56     1293.23     68.18 o 
   5   8   3       47.33       35.90     14.53 o 
   6   8   3       96.87       68.09     17.45 o 
   7   8   3        6.92       -5.35     11.65 o 
   8   8   3       28.65       32.54     13.54 o 
   9   8   3        0.33       17.87     14.62 o 
  10   8   3        5.35       14.50     11.05 o 
  -9   9   3      173.84      193.03     33.33 o 
  -8   9   3        0.83        5.45     10.95 o 
  -7   9   3       10.37        7.06     11.90 o 
  -6   9   3        1.06       10.14     10.02 o 
  -5   9   3      206.72      245.76     20.80 o 
  -4   9   3        1.01       -5.41     10.00 o 
  -3   9   3       84.14       77.53     15.44 o 
  -2   9   3       17.40       21.23     10.04 o 
  -1   9   3      646.04      714.73     37.41 o 
   0   9   3       97.76      105.19     17.24 o 
   1   9   3      565.91      494.21     30.88 o 
   2   9   3      229.17      225.10     21.79 o 
   3   9   3      166.48      149.38     19.24 o 
   4   9   3       46.20       40.00     11.95 o 
   5   9   3      292.78      343.58     38.24 o 
   6   9   3        4.82        1.57     10.17 o 
   7   9   3       32.46       26.42     15.72 o 
   8   9   3        1.61       22.08     12.68 o 
   9   9   3        0.29       11.72     10.57 o 
  -7  10   3        4.18       19.29     15.79 o 
  -6  10   3      175.14      226.20     35.66 o 
  -5  10   3        0.23      -13.82     13.82 o 
  -4  10   3        3.96       10.75      7.73 o 
  -3  10   3        8.79        7.98      6.87 o 
  -2  10   3       73.86       76.96     14.19 o 
  -1  10   3        8.88       21.19      9.54 o 
   0  10   3      467.42      513.21     34.67 o 
   1  10   3       29.49       66.10     14.39 o 
   2  10   3      151.66      222.15     22.83 o 
   3  10   3       11.72       -0.58      7.95 o 
   4  10   3        1.63        6.94      8.64 o 
   5  10   3        0.27       -0.23      8.39 o 
   6  10   3       72.06       23.48     13.00 o 
   7  10   3        0.09        7.93     12.68 o 
  -6  11   3       20.83       78.19     27.46 o 
  -5  11   3       34.66       59.02     16.22 o 
  -4  11   3        0.27       -0.81      7.69 o 
  -3  11   3      190.07      257.51     26.85 o 
  -2  11   3       25.11       22.69      9.31 o 
  -1  11   3       12.98        7.91      8.05 o 
   0  11   3       20.90       15.38     20.29 o 
   1  11   3      117.39      119.73     18.23 o 
   2  11   3        0.24       -1.71      7.67 o 
   3  11   3        5.03        4.78     23.33 o 
   4  11   3        1.68       11.24      9.57 o 
   5  11   3        1.38       14.98      8.94 o 
   6  11   3       14.69       36.17     12.99 o 
  -2  12   3       51.60       32.91     30.17 o 
  -1  12   3        0.17      -10.09     22.82 o 
   0  12   3       35.40       14.28      9.26 o 
   1  12   3        0.80        6.62     20.68 o 
   2  12   3        8.94       -6.60     11.30 o 
 -13   0   4       15.85        4.65     13.34 o 
 -12   0   4      278.39      209.09     33.09 o 
 -11   0   4       35.34       23.72     12.07 o 
 -10   0   4       33.46       32.06     12.64 o 
  -9   0   4       93.87       84.08     18.37 o 
  -8   0   4       51.26       26.91     11.38 o 
  -7   0   4       16.72       23.63      9.24 o 
  -6   0   4     2060.29     1858.60     63.35 o 
  -5   0   4        0.60       -7.70      7.70 o 
  -4   0   4     1865.38     2069.08     37.59 o 
  -3   0   4      138.69      120.29      8.24 o 
  -2   0   4     7323.24     7074.14     49.11 o 
  -1   0   4       54.51       53.38      3.21 o 
   1   0   4       31.62       33.79      1.94 o 
   2   0   4    43991.32    38541.39    349.70 o 
   3   0   4      176.44      184.55      9.94 o 
   4   0   4      144.73      111.73      8.98 o 
   5   0   4      115.72      114.64     14.07 o 
   6   0   4    10943.67    11224.46    153.97 o 
   7   0   4       38.16       29.87     10.01 o 
   8   0   4     1218.64     1288.54     62.45 o 
   9   0   4       24.98       15.06      9.82 o 
  10   0   4      158.77      144.13     25.24 o 
  11   0   4        4.79        4.77      9.13 o 
  12   0   4      217.31      206.20     33.03 o 
  13   0   4        5.23       11.86     14.59 o 
 -13   1   4      222.62      221.61     25.38 o 
 -12   1   4        0.14       22.63      9.94 o 
 -11   1   4       57.63       47.06     11.52 o 
 -10   1   4       65.02       62.18     12.27 o 
  -9   1   4      417.74      401.50     27.18 o 
  -8   1   4        2.63       21.50      7.19 o 
  -7   1   4      320.58      338.30     21.30 o 
  -6   1   4        6.07        2.29     12.71 o 
  -5   1   4        2.00       18.62      6.34 o 
  -4   1   4       36.03       43.98      5.23 o 
  -3   1   4     3927.38     4007.78     35.94 o 
  -2   1   4      163.36      163.19      5.87 o 
  -1   1   4     6038.63     5961.85     23.55 o 
   0   1   4        6.00        5.80      1.25 o 
   1   1   4    11696.67    11105.73     45.41 o 
   2   1   4      501.87      503.28      8.98 o 
   3   1   4     2443.82     2520.59     23.40 o 
   4   1   4       53.20       47.40      4.23 o 
   5   1   4      310.66      318.75     18.11 o 
   6   1   4        3.65        0.16      4.83 o 
   7   1   4     1095.69      972.09     36.00 o 
   8   1   4       35.52       22.22      8.19 o 
   9   1   4     1218.97     1249.77     46.84 o 
  10   1   4       13.46       18.83      9.23 o 
  11   1   4        2.95       28.95     11.08 o 
  12   1   4        0.23       -5.86      8.03 o 
  13   1   4       84.51       73.90     14.80 o 
 -13   2   4        0.34        9.87      9.04 o 
 -12   2   4      115.66      141.83     20.70 o 
 -11   2   4       17.77        7.11      6.59 o 
 -10   2   4      532.93      497.02     31.73 o 
  -9   2   4       47.21       36.05      9.15 o 
  -8   2   4      114.62      117.67     14.06 o 
  -7   2   4        1.15        3.73      6.38 o 
  -6   2   4      568.80      628.52     50.86 o 
  -5   2   4        0.00       -3.76     10.15 o 
  -4   2   4      165.42      219.63     14.99 o 
  -3   2   4      213.90      217.58      8.50 o 
  -2   2   4    20796.37    20262.11     88.01 o 
  -1   2   4      260.32      236.93      7.68 o 
   0   2   4     8069.37     8039.78     30.36 o 
   1   2   4      400.51      392.35      6.42 o 
   2   2   4     2299.13     2295.78     21.31 o 
   3   2   4      183.89      207.43      7.83 o 
   4   2   4      720.08      749.12     23.80 o 
   5   2   4       31.88       32.30      7.09 o 
   6   2   4     1184.33     1110.57     35.85 o 
   7   2   4      248.08      217.27     17.34 o 
   8   2   4       15.69        5.52      6.49 o 
   9   2   4        2.51       -8.25      8.25 o 
  10   2   4      211.73      221.96     21.58 o 
  11   2   4        1.18        3.32      8.11 o 
  12   2   4        0.82       26.78     12.49 o 
  13   2   4        3.88       17.25     10.74 o 
 -13   3   4       73.92       82.27     15.90 o 
 -12   3   4        5.41        9.41      8.96 o 
 -11   3   4       99.88       80.77     15.88 o 
 -10   3   4        6.36       14.90     11.20 o 
  -9   3   4      207.54      269.33     23.63 o 
  -8   3   4        1.12        7.46      7.03 o 
  -7   3   4      130.57      151.73     15.10 o 
  -6   3   4      234.14      263.24     22.10 o 
  -5   3   4     2005.53     2340.83     78.21 o 
  -4   3   4       79.96       96.23     14.93 o 
  -3   3   4      780.09      818.61     20.32 o 
  -2   3   4      273.60      279.56     12.34 o 
  -1   3   4      110.30      121.95      6.91 o 
   0   3   4       66.72       61.66      3.44 o 
   1   3   4      693.57      627.12     11.95 o 
   2   3   4       66.70       73.80      3.78 o 
   3   3   4     3021.60     3136.87     35.47 o 
   4   3   4      245.04      265.08     13.99 o 
   5   3   4       96.46      111.43     10.24 o 
   6   3   4      368.17      392.16     30.53 o 
   7   3   4       29.82       22.50     11.58 o 
   8   3   4        0.30        0.20      6.35 o 
   9   3   4        5.71       21.58      9.65 o 
  10   3   4        2.40        8.53      9.10 o 
  11   3   4        0.86        9.05      8.45 o 
  12   3   4        9.15       20.86     29.82 o 
  13   3   4       52.22       51.04     13.72 o 
 -13   4   4        3.53        3.14     11.87 o 
 -12   4   4       14.19        2.37     12.30 o 
 -11   4   4        5.60       -0.83     11.75 o 
 -10   4   4        6.73        0.65      9.72 o 
  -9   4   4        1.85       12.28     12.21 o 
  -8   4   4     1954.80     1791.53     79.57 o 
  -7   4   4       44.42       33.27     13.09 o 
  -6   4   4      475.49      470.01     36.68 o 
  -5   4   4       20.61        2.08      7.84 o 
  -4   4   4     8653.92     8979.85     93.99 o 
  -3   4   4       38.91       40.82      6.38 o 
  -2   4   4     1627.99     1527.15     28.06 o 
  -1   4   4      200.16      207.59      5.78 o 
   0   4   4     5131.41     5294.89     64.25 o 
   1   4   4       88.61       91.28      4.81 o 
   2   4   4      328.36      293.72      7.31 o 
   3   4   4        1.38        7.38      2.86 o 
   4   4   4        3.02        2.86      5.94 o 
   5   4   4       44.67       46.40      7.02 o 
   6   4   4        2.45        2.95      7.14 o 
   7   4   4       26.95       37.12     11.34 o 
   8   4   4        1.46       21.86     14.80 o 
   9   4   4        0.06       -5.47      9.93 o 
  10   4   4      338.46      363.00     39.77 o 
  11   4   4        9.34       19.70     12.63 o 
  12   4   4      109.92      109.26     25.99 o 
 -12   5   4        0.09      -13.31     13.31 o 
 -11   5   4        4.10        7.77     10.36 o 
 -10   5   4        0.43       -7.91      9.79 o 
  -9   5   4        4.33       11.73     10.79 o 
  -8   5   4        5.53       30.91     16.57 o 
  -7   5   4     3302.76     3134.74     69.44 o 
  -6   5   4       34.74       33.40      9.17 o 
  -5   5   4     1092.35     1178.43     37.77 o 
  -4   5   4      391.01      419.84     21.23 o 
  -3   5   4      770.48      847.08     29.15 o 
  -2   5   4       16.58       20.06      5.81 o 
  -1   5   4    12179.22    12549.90     96.62 o 
   0   5   4        0.26        5.91      2.93 o 
   1   5   4      109.11       90.55      3.74 o 
   2   5   4       65.82       50.73      7.63 o 
   3   5   4       55.58       52.49      4.16 o 
   4   5   4      120.74      124.97      9.87 o 
   5   5   4       70.14       66.55      5.83 o 
   6   5   4       64.98       63.72     15.02 o 
   7   5   4     1281.24     1319.56     64.31 o 
   8   5   4        7.56       24.95     14.55 o 
   9   5   4      274.36      281.45     34.22 o 
  10   5   4       17.78        2.63      9.36 o 
  11   5   4       33.76       53.45     19.83 o 
  12   5   4        0.05       19.21     14.01 o 
 -12   6   4       13.77        7.91     12.55 o 
 -11   6   4        2.88       17.92     13.66 o 
 -10   6   4      497.61      449.67     37.61 o 
  -9   6   4        5.70        0.86     11.18 o 
  -8   6   4      168.38      164.78     18.12 o 
  -7   6   4        1.67        8.77     11.59 o 
  -6   6   4       46.45       14.12     15.23 o 
  -5   6   4       91.27       68.50      9.92 o 
  -4   6   4     2061.83     2090.13     50.46 o 
  -3   6   4      153.14      176.07     14.55 o 
  -2   6   4       93.47      103.66      6.62 o 
  -1   6   4        1.06       -3.82      5.18 o 
   0   6   4      107.61      122.14      8.76 o 
   1   6   4       27.49       19.64      2.51 o 
   2   6   4     4786.37     4732.43     73.71 o 
   3   6   4       45.70       37.25      3.59 o 
   4   6   4      922.25      915.02     26.29 o 
   5   6   4       28.75       30.99      8.89 o 
   6   6   4      570.78      560.88     24.92 o 
   7   6   4       98.37       75.29     10.10 o 
   8   6   4      775.92      749.31     54.67 o 
   9   6   4        3.98        9.13      8.71 o 
  10   6   4        0.25       15.76     11.97 o 
  11   6   4        0.70      -16.92     16.92 o 
 -11   7   4        4.09      -11.41     11.41 o 
 -10   7   4        0.42       15.11      8.78 o 
  -9   7   4        6.86        8.11     17.95 o 
  -8   7   4        0.47        5.24      6.44 o 
  -7   7   4      114.74      108.56     18.47 o 
  -6   7   4        7.28        2.38      5.23 o 
  -5   7   4      271.23      237.70     18.98 o 
  -4   7   4       62.17       66.71     10.39 o 
  -3   7   4      167.48      161.73      8.34 o 
  -2   7   4       67.36       62.56     10.28 o 
  -1   7   4      525.13      552.11     20.59 o 
   0   7   4      111.55      103.23      8.81 o 
   1   7   4      287.74      274.01     13.02 o 
   2   7   4       22.63       22.44      3.93 o 
   3   7   4       30.45       41.08     15.48 o 
   4   7   4       13.70        6.57      5.38 o 
   5   7   4       23.42       31.69      6.91 o 
   6   7   4       85.48       85.77     10.54 o 
   7   7   4      143.01      168.28     26.66 o 
   8   7   4        4.33       18.09     12.88 o 
   9   7   4       10.01       12.44     10.51 o 
  10   7   4        2.77       -2.83     12.00 o 
  11   7   4        1.29        5.10     12.87 o 
 -10   8   4        5.92       20.26     14.72 o 
  -9   8   4        3.74       13.23     15.33 o 
  -8   8   4       36.58       23.71     17.11 o 
  -7   8   4       16.31       18.13      8.25 o 
  -6   8   4       42.75       45.33      9.93 o 
  -5   8   4       20.58       31.25      8.30 o 
  -4   8   4        4.26        9.50      5.60 o 
  -3   8   4       33.12       38.44     15.73 o 
  -2   8   4      384.45      370.69     25.62 o 
  -1   8   4       23.25       15.06     12.38 o 
   0   8   4      413.53      396.52     43.85 o 
   1   8   4       92.94       82.51     16.39 o 
   2   8   4      100.64       95.94     19.16 o 
   3   8   4      579.38      587.18     25.42 o 
   4   8   4       11.66       26.64     15.36 o 
   5   8   4      212.47      233.47     30.27 o 
   6   8   4       45.61       42.83     15.71 o 
   7   8   4        0.32        3.50     10.85 o 
   8   8   4        0.14       18.51     14.61 o 
   9   8   4        0.90        8.82     10.48 o 
  10   8   4      150.44      110.69     26.26 o 
  -9   9   4       17.24       32.20     17.96 o 
  -8   9   4       14.25       40.15     17.48 o 
  -7   9   4        1.44       11.40     10.71 o 
  -6   9   4       17.50       37.45     17.43 o 
  -5   9   4      190.73      170.13     17.61 o 
  -4   9   4       11.09       -6.79     11.40 o 
  -3   9   4       56.46       38.26     13.41 o 
  -2   9   4        6.90        1.56      6.44 o 
  -1   9   4        1.09       15.14     11.89 o 
   0   9   4       20.00       16.48     17.22 o 
   1   9   4        1.61       -5.04      6.88 o 
   2   9   4        5.54        6.14      6.51 o 
   3   9   4     1490.15     1455.00     53.83 o 
   4   9   4       11.76       21.29     12.89 o 
   5   9   4      202.91      208.41     31.77 o 
   6   9   4       20.03       28.67     15.45 o 
   7   9   4      181.15      156.12     28.54 o 
   8   9   4       22.54       33.93     14.62 o 
   9   9   4       43.39       18.73     11.78 o 
  -7  10   4       14.42      -12.92     12.92 o 
  -6  10   4       65.72       85.67     22.54 o 
  -5  10   4        0.21      -14.74     14.74 o 
  -4  10   4       35.21        9.86      7.22 o 
  -3  10   4        4.24        8.92     12.06 o 
  -2  10   4       96.66      109.59     16.58 o 
  -1  10   4       23.95       41.08     12.78 o 
   0  10   4     1622.50     1644.81     65.20 o 
   1  10   4       32.77       39.74     15.64 o 
   2  10   4      143.03      153.82     19.33 o 
   3  10   4        7.21       -2.07      6.67 o 
   4  10   4        2.90        5.46     16.69 o 
   5  10   4        4.86       -3.78     14.82 o 
   6  10   4        1.56        6.09      8.27 o 
   7  10   4       20.82        2.05      8.80 o 
  -6  11   4        1.21       10.05      9.99 o 
  -5  11   4       59.16       90.97     17.69 o 
  -4  11   4        2.20       15.60      9.55 o 
  -3  11   4      140.59      171.96     30.73 o 
  -2  11   4        1.84       10.89     17.86 o 
  -1  11   4      251.63      305.88     28.31 o 
   0  11   4        2.19        5.04      8.78 o 
   1  11   4      129.75      133.89     19.44 o 
   2  11   4       12.77        1.06      9.19 o 
   3  11   4        2.14        3.18     11.94 o 
   4  11   4        0.66       13.44      7.99 o 
   5  11   4        0.12       -7.13      9.88 o 
  -2  12   4      157.74      186.72     23.47 o 
  -1  12   4        1.86      -11.97     11.97 o 
   0  12   4        9.33        6.39      8.17 o 
   1  12   4        4.09       -8.36      8.36 o 
   2  12   4        9.97        8.32      9.14 o 
 -13   1   5        0.05       11.52      9.68 o 
 -12   1   5        8.70        2.57      7.15 o 
 -11   1   5      191.01      171.40     21.07 o 
 -10   1   5        0.09       27.37      9.45 o 
  -9   1   5      956.66     1044.45     42.82 o 
  -8   1   5       38.43       41.93     10.33 o 
  -7   1   5       63.88       76.93     11.57 o 
  -6   1   5        6.06       13.58      5.50 o 
  -5   1   5      846.51      846.82     27.62 o 
  -4   1   5        4.66        6.16      2.99 o 
  -3   1   5     8055.61     7756.52     46.11 o 
  -2   1   5      953.34      945.09     13.77 o 
  -1   1   5    23861.47    22993.39    179.65 o 
   0   1   5      110.14      106.85      3.55 o 
   1   1   5     5987.93     5660.35     28.06 o 
   2   1   5     1889.93     1767.11     19.04 o 
   3   1   5     2443.07     2382.59     22.97 o 
   4   1   5       22.64       24.48      3.08 o 
   5   1   5      254.15      282.01     16.15 o 
   6   1   5        1.77        3.14      5.55 o 
   7   1   5      207.97      216.45     18.05 o 
   8   1   5       81.28       84.63     12.72 o 
   9   1   5      991.46     1009.48     41.81 o 
  10   1   5        3.89        4.38      5.90 o 
  11   1   5       46.53       58.20     12.95 o 
  12   1   5        3.40       -2.05     14.58 o 
  13   1   5        7.20        6.04      9.95 o 
 -13   2   5        4.60       -0.55      6.10 o 
 -12   2   5      153.98      183.39     22.63 o 
 -11   2   5        0.28        6.24     16.12 o 
 -10   2   5       75.43      105.20     15.64 o 
  -9   2   5       22.50        3.60     16.62 o 
  -8   2   5      235.28      237.27     19.63 o 
  -7   2   5       66.09       53.34      9.46 o 
  -6   2   5     1329.58     1421.88     41.07 o 
  -5   2   5        7.31        2.14      4.28 o 
  -4   2   5    10338.18    10321.38     90.36 o 
  -3   2   5        0.61       -0.07      2.18 o 
  -2   2   5    13198.61    12718.37    103.37 o 
  -1   2   5      514.97      521.43     11.44 o 
   0   2   5      123.70      151.38      5.26 o 
   1   2   5      445.90      421.14      6.55 o 
   2   2   5     5049.86     4841.55     29.17 o 
   3   2   5      419.83      410.80     11.79 o 
   4   2   5     1702.29     1552.43     27.27 o 
   5   2   5        2.37        3.84      4.90 o 
   6   2   5       12.42       40.97     18.06 o 
   7   2   5        5.49        2.32      4.88 o 
   8   2   5       83.51       72.26     11.33 o 
   9   2   5       56.85       30.08     10.26 o 
  10   2   5      173.01      179.41     19.90 o 
  11   2   5       38.77       22.27      7.91 o 
  12   2   5      757.42      738.16     43.00 o 
  13   2   5        4.61        0.56      8.04 o 
 -13   3   5        0.43       11.49     15.60 o 
 -12   3   5        0.03       -2.13      7.19 o 
 -11   3   5      331.16      362.21     29.26 o 
 -10   3   5       92.56       94.13     14.56 o 
  -9   3   5     1792.05     1713.04     56.14 o 
  -8   3   5        1.13       -3.85      6.95 o 
  -7   3   5      179.13      178.07     16.47 o 
  -6   3   5      153.05      164.39     14.94 o 
  -5   3   5     2862.83     2775.54     54.92 o 
  -4   3   5      151.72      183.50     19.99 o 
  -3   3   5     1006.08     1058.00     23.32 o 
  -2   3   5      156.78      154.78      8.85 o 
  -1   3   5    12743.76    11982.11     86.88 o 
   0   3   5      460.39      432.86      9.09 o 
   1   3   5       29.52       22.50      2.77 o 
   2   3   5      327.35      297.33      5.95 o 
   3   3   5      285.23      342.80     13.27 o 
   4   3   5        8.38        4.83      3.30 o 
   5   3   5      603.20      464.50     30.59 o 
   6   3   5       20.94       22.25     10.09 o 
   7   3   5      460.28      447.39     35.81 o 
   8   3   5        3.12        9.35      8.77 o 
   9   3   5        9.15       19.00      9.34 o 
  10   3   5        0.74       -2.43     12.88 o 
  11   3   5       46.08       70.97     17.37 o 
  12   3   5        0.01        5.03      9.90 o 
  13   3   5       11.29       25.64     16.32 o 
 -12   4   5        7.24       11.95     14.39 o 
 -11   4   5        4.98       10.25     10.22 o 
 -10   4   5      209.84      234.89     33.05 o 
  -9   4   5        0.30      -12.76     12.76 o 
  -8   4   5     1543.49     1718.79     78.27 o 
  -7   4   5       99.34      117.66     19.42 o 
  -6   4   5     1059.92     1106.13     54.62 o 
  -5   4   5      112.10      135.43     24.48 o 
  -4   4   5       39.34       80.70     12.28 o 
  -3   4   5       30.04       42.22      7.00 o 
  -2   4   5     5326.79     5491.17     54.67 o 
  -1   4   5        7.42        8.84      1.61 o 
   0   4   5      501.72      522.21     23.40 o 
   1   4   5       28.88       31.58      2.22 o 
   2   4   5      205.83      221.46      6.49 o 
   3   4   5        1.26        4.12      4.36 o 
   4   4   5       73.03       78.30      7.60 o 
   5   4   5        0.25       -3.73      3.73 o 
   6   4   5      384.08      424.89     32.54 o 
   7   4   5       57.24       51.04     14.29 o 
   8   4   5      991.75     1005.54     57.78 o 
   9   4   5       39.78       40.13     13.74 o 
  10   4   5       37.56       38.45     14.66 o 
  11   4   5        6.07        3.97     11.15 o 
  12   4   5        0.32        8.99     11.96 o 
 -12   5   5        0.02       14.81     15.08 o 
 -11   5   5       11.23      -12.56     15.71 o 
 -10   5   5       11.53        7.61     10.03 o 
  -9   5   5        2.80       10.90      8.30 o 
  -8   5   5       16.35       43.29     18.30 o 
  -7   5   5     3700.84     3315.16     74.60 o 
  -6   5   5       26.39       22.88      8.38 o 
  -5   5   5      403.93      389.21     22.62 o 
  -4   5   5       41.51       35.19      7.74 o 
  -3   5   5      243.18      218.50     15.42 o 
  -2   5   5      680.68      597.31     34.26 o 
  -1   5   5     9914.75    10553.14     66.42 o 
   0   5   5      860.73      862.60     14.05 o 
   1   5   5     1388.20     1309.48     24.82 o 
   2   5   5       56.98       49.53      3.78 o 
   3   5   5      722.77      730.52     14.40 o 
   4   5   5       16.09       12.87      3.82 o 
   5   5   5      743.06      705.00     43.80 o 
   6   5   5       38.09       19.59     10.62 o 
   7   5   5       16.41       -5.90     12.59 o 
   8   5   5       10.70       23.19     13.89 o 
   9   5   5       14.97       12.20      8.14 o 
  10   5   5        5.63       -0.12      9.58 o 
  11   5   5       60.84       65.47     18.75 o 
  12   5   5       24.09       -1.81     11.47 o 
 -11   6   5        2.17       23.42     10.53 o 
 -10   6   5      330.96      273.74     26.31 o 
  -9   6   5        1.17       14.28      9.72 o 
  -8   6   5        1.13       12.60     12.10 o 
  -7   6   5      106.02      114.17     14.35 o 
  -6   6   5        7.30       -0.82      5.27 o 
  -5   6   5       27.66        8.90      5.76 o 
  -4   6   5      457.70      474.91     24.77 o 
  -3   6   5        7.53        9.47      4.96 o 
  -2   6   5       65.11       65.22      7.88 o 
  -1   6   5        7.42        4.15      7.29 o 
   0   6   5       83.17      115.40      8.16 o 
   1   6   5       42.69       48.89      2.98 o 
   2   6   5     2200.29     2166.30     54.75 o 
   3   6   5      212.07      221.34     23.47 o 
   4   6   5        0.06       -1.81      2.29 o 
   5   6   5      134.37      112.10     23.98 o 
   6   6   5      272.20      255.67     16.56 o 
   7   6   5        0.38       -3.61      5.66 o 
   8   6   5       77.16       57.92     17.23 o 
   9   6   5       10.19        4.33      9.26 o 
  10   6   5       10.87        8.79     12.14 o 
  11   6   5       14.28       39.69     18.37 o 
 -11   7   5      286.67      344.70     30.38 o 
 -10   7   5        0.05       -4.98      6.31 o 
  -9   7   5        3.49       -0.92      6.06 o 
  -8   7   5       28.98       21.32      8.65 o 
  -7   7   5        9.43        7.33      7.20 o 
  -6   7   5        0.03      -13.61     13.61 o 
  -5   7   5      130.64      117.54     18.55 o 
  -4   7   5        0.01       -5.27      5.27 o 
  -3   7   5      274.01      244.11     11.06 o 
  -2   7   5        2.56       -0.91      6.39 o 
  -1   7   5      100.58       72.62     11.92 o 
   0   7   5        3.01        1.32      2.89 o 
   1   7   5      804.89      781.99     23.03 o 
   2   7   5        2.87        0.62      2.59 o 
   3   7   5     1422.26     1375.71     37.73 o 
   4   7   5        0.24       -2.71      2.71 o 
   5   7   5      243.46      228.26     11.64 o 
   6   7   5       29.47        7.60      9.18 o 
   7   7   5       17.84       26.68     13.54 o 
   8   7   5        8.34       -3.06     13.49 o 
   9   7   5      115.04      137.40     25.70 o 
  10   7   5        7.11       12.73     11.60 o 
  11   7   5       21.95       10.56      8.86 o 
 -10   8   5      141.10      183.12     33.93 o 
  -9   8   5        9.15       30.97     16.95 o 
  -8   8   5       36.15       47.48     11.80 o 
  -7   8   5        7.09        0.08      6.50 o 
  -6   8   5      100.69      119.43     15.07 o 
  -5   8   5        2.25       -0.39      6.48 o 
  -4   8   5      184.41      218.37     18.93 o 
  -3   8   5       21.88       25.99     14.97 o 
  -2   8   5       18.70        3.17      6.06 o 
  -1   8   5       13.13        3.82     13.03 o 
   0   8   5        0.23        5.36      6.29 o 
   1   8   5       20.28        4.70      6.22 o 
   2   8   5      396.06      384.94     16.72 o 
   3   8   5      188.00      206.32     15.82 o 
   4   8   5      978.17     1089.46     37.19 o 
   5   8   5        0.00        9.60      8.88 o 
   6   8   5      671.99      537.17     46.84 o 
   7   8   5        3.08       10.16     10.23 o 
   8   8   5       44.62       63.29     19.88 o 
   9   8   5        6.68       10.07     10.82 o 
  10   8   5      101.25       84.26     22.54 o 
  -9   9   5      115.45      159.80     33.24 o 
  -8   9   5       33.89       47.24     17.59 o 
  -7   9   5       37.04       23.08     13.71 o 
  -6   9   5        5.31        7.44      7.39 o 
  -5   9   5      106.66      113.14     14.14 o 
  -4   9   5        0.12        5.34     11.08 o 
  -3   9   5        0.46       -7.86      7.86 o 
  -2   9   5       10.40        1.24     12.78 o 
  -1   9   5      201.57      223.21     21.25 o 
   0   9   5       24.23       19.04     13.52 o 
   1   9   5      356.28      338.64     25.60 o 
   2   9   5        2.03        5.70     11.04 o 
   3   9   5     1025.92      989.06     44.88 o 
   4   9   5       13.35       11.93      7.42 o 
   5   9   5       24.53       22.77     10.95 o 
   6   9   5       26.13        7.43      9.79 o 
   7   9   5      304.54      378.63     41.69 o 
   8   9   5        6.72       21.39     13.34 o 
   9   9   5       16.72       27.06     14.18 o 
  -7  10   5       16.08       13.93     16.03 o 
  -6  10   5        0.82       -4.60     11.12 o 
  -5  10   5        3.87       14.25     12.43 o 
  -4  10   5        0.07       -0.38     11.50 o 
  -3  10   5       11.93        7.49      8.51 o 
  -2  10   5       31.99       52.38     13.15 o 
  -1  10   5       22.19       33.39     11.42 o 
   0  10   5     1049.18     1271.17     73.93 o 
   1  10   5        0.00        8.70     12.90 o 
   2  10   5      124.93      112.75     22.75 o 
   3  10   5       18.73       20.69     12.54 o 
   4  10   5        7.91       11.74      8.54 o 
   5  10   5        0.04       -2.56     11.15 o 
   6  10   5        8.26       38.87     16.98 o 
   7  10   5        2.05       -6.50     13.28 o 
  -5  11   5       89.03      118.77     19.32 o 
  -4  11   5        2.67        1.00      6.82 o 
  -3  11   5      835.73      882.44     47.87 o 
  -2  11   5       23.72       17.30     12.04 o 
  -1  11   5      263.70      265.75     26.00 o 
   0  11   5       34.35       39.44     12.45 o 
   1  11   5        6.73       15.15      9.98 o 
   2  11   5        0.00       -7.94      7.94 o 
   3  11   5        2.53        3.92     24.80 o 
   4  11   5       35.83       45.66     20.75 o 
   5  11   5       11.38        7.09      8.36 o 
  -2  12   5        9.68       23.93     10.93 o 
  -1  12   5       16.75      -10.12     10.12 o 
   0  12   5       14.23        4.42      7.98 o 
   1  12   5        5.07       22.64     10.28 o 
   2  12   5        0.21        0.48     11.52 o 
 -13   0   6        3.69       -9.78     12.96 o 
 -12   0   6       17.03        1.66      9.91 o 
 -11   0   6       10.15       12.70     10.11 o 
 -10   0   6      238.31      251.71     31.50 o 
  -9   0   6      154.45      137.03     21.72 o 
  -8   0   6      749.75      840.94     50.87 o 
  -7   0   6       11.75        3.49      8.29 o 
  -6   0   6      432.62      487.70     32.65 o 
  -5   0   6       46.70       53.59     10.92 o 
  -4   0   6     5257.01     5503.80     61.97 o 
  -3   0   6      464.00      428.27     15.33 o 
  -2   0   6     3731.92     3432.51     48.48 o 
  -1   0   6      397.45      377.89      8.85 o 
   0   0   6     6397.11     6132.89     36.89 o 
   1   0   6      565.25      575.87      8.81 o 
   2   0   6     9763.11     9523.94     47.75 o 
   3   0   6      211.68      204.15      8.88 o 
   4   0   6     5871.64     5601.64     62.15 o 
   5   0   6      185.72      157.61     17.51 o 
   6   0   6        4.30        4.88      6.71 o 
   7   0   6        0.11       -1.91      8.21 o 
   8   0   6     2285.22     2300.57     83.15 o 
   9   0   6        3.32       -8.32     11.50 o 
  10   0   6      610.13      567.50     47.66 o 
  11   0   6       12.75       -3.39     10.80 o 
  12   0   6       46.24       78.82     20.45 o 
  13   0   6        2.51      -12.19     16.64 o 
 -13   1   6       16.05       16.40     10.26 o 
 -12   1   6        1.72      -10.43     10.43 o 
 -11   1   6        5.93       10.77      8.19 o 
 -10   1   6       50.80       36.67     10.19 o 
  -9   1   6     2422.49     2369.77     63.98 o 
  -8   1   6        2.94        8.69     10.04 o 
  -7   1   6      245.57      337.99     22.03 o 
  -6   1   6       76.65       62.73      8.58 o 
  -5   1   6       71.25       81.73      9.89 o 
  -4   1   6        6.67        4.00      2.37 o 
  -3   1   6     1008.47      935.57     16.11 o 
  -2   1   6       64.14       62.48      3.73 o 
  -1   1   6     1243.47     1184.90     16.26 o 
   0   1   6      199.12      199.44      6.17 o 
   1   1   6    14850.86    14123.56     47.02 o 
   2   1   6      258.57      252.98      5.77 o 
   3   1   6        1.52        3.51      1.95 o 
   4   1   6      185.26      198.95      7.75 o 
   5   1   6        0.49       11.48      7.98 o 
   6   1   6        3.19       -2.11      4.15 o 
   7   1   6     2850.55     3184.32     64.02 o 
   8   1   6        5.51       -2.80      7.18 o 
   9   1   6      195.59      229.35     21.70 o 
  10   1   6        9.68        8.66      7.74 o 
  11   1   6      121.28      115.64     17.18 o 
  12   1   6        3.36       -0.59     20.61 o 
  13   1   6        0.18       -7.74      7.74 o 
 -13   2   6        1.85       -4.53      7.70 o 
 -12   2   6      128.96      134.39     19.34 o 
 -11   2   6       26.83       36.75     13.73 o 
 -10   2   6       93.03      120.81     26.24 o 
  -9   2   6       54.94       52.64     10.37 o 
  -8   2   6      321.70      308.37     22.35 o 
  -7   2   6        0.00        1.20     14.76 o 
  -6   2   6     6259.39     6429.98     86.14 o 
  -5   2   6        0.18        1.94      4.90 o 
  -4   2   6     3766.80     3931.95     45.29 o 
  -3   2   6      172.67      179.59      7.79 o 
  -2   2   6      807.33      729.03     23.60 o 
  -1   2   6       69.16       54.70      4.36 o 
   0   2   6     8846.40     8533.81     67.62 o 
   1   2   6      322.03      326.67      5.89 o 
   2   2   6     3241.12     3154.27     21.86 o 
   3   2   6       25.28       20.40      2.60 o 
   4   2   6    19775.40    19998.92     98.02 o 
   5   2   6       47.67       37.97      7.14 o 
   6   2   6        6.19        7.14      5.30 o 
   7   2   6      188.62      179.04     15.93 o 
   8   2   6      121.36      144.57     15.93 o 
   9   2   6        1.14        3.42      6.45 o 
  10   2   6       14.54       14.73     18.34 o 
  11   2   6       22.99       28.35     12.34 o 
  12   2   6        2.78       25.72     13.67 o 
  13   2   6        6.30       -0.33      6.71 o 
 -13   3   6       17.17       27.68     10.57 o 
 -12   3   6        9.57       10.27      7.76 o 
 -11   3   6      377.94      360.40     29.41 o 
 -10   3   6        1.82       10.13      8.26 o 
  -9   3   6      369.19      427.88     28.57 o 
  -8   3   6        7.01       -0.97      7.92 o 
  -7   3   6      431.49      427.37     25.19 o 
  -6   3   6      230.37      258.24     18.36 o 
  -5   3   6     2162.61     2466.49     51.32 o 
  -4   3   6       65.84       85.61     15.01 o 
  -3   3   6     2793.18     3098.95     96.39 o 
  -2   3   6      237.30      258.75      9.63 o 
  -1   3   6     6977.05     7041.73     61.36 o 
   0   3   6      172.03      161.87      5.85 o 
   1   3   6     7345.07     7548.34     65.29 o 
   2   3   6       12.55       12.27      2.09 o 
   3   3   6      552.18      572.90     21.30 o 
   4   3   6      123.63      122.17      9.93 o 
   5   3   6      965.15     1049.28     45.91 o 
   6   3   6      258.21      269.53     25.56 o 
   7   3   6       61.19       51.50     14.02 o 
   8   3   6       38.15       27.14     11.87 o 
   9   3   6        0.24       -0.71     10.46 o 
  10   3   6        0.16       -4.31     11.80 o 
  11   3   6      256.01      273.78     36.68 o 
  12   3   6        6.95        7.48      8.91 o 
  13   3   6        3.74       25.35     15.83 o 
 -12   4   6       79.69       63.25     21.19 o 
 -11   4   6        6.62      -11.21     14.00 o 
 -10   4   6      166.88      147.31     26.48 o 
  -9   4   6        3.20      -11.05     12.02 o 
  -8   4   6      287.63      337.38     36.71 o 
  -7   4   6       11.19        0.37      7.99 o 
  -6   4   6       26.79       56.41     19.06 o 
  -5   4   6       14.67        6.44      6.31 o 
  -4   4   6      135.77      186.14     30.37 o 
  -3   4   6       71.91       70.27      8.64 o 
  -2   4   6     7244.45     7940.34     83.92 o 
  -1   4   6        7.09        8.48      2.92 o 
   0   4   6     5549.12     5537.18     41.41 o 
   1   4   6      179.84      182.21      7.43 o 
   2   4   6       20.13       17.62      1.99 o 
   3   4   6       10.17       11.91      2.14 o 
   4   4   6        0.30        2.31      3.16 o 
   5   4   6       80.96       84.59     14.76 o 
   6   4   6       59.07       68.52     14.93 o 
   7   4   6       23.77       31.33     12.62 o 
   8   4   6       44.44       72.31     18.07 o 
   9   4   6       14.13       -5.27      9.69 o 
  10   4   6       89.14       75.65     19.93 o 
  11   4   6        9.77        5.96      9.37 o 
  12   4   6       10.60        1.28      9.01 o 
 -12   5   6       12.58        0.85     11.31 o 
 -11   5   6       11.55       28.76     12.96 o 
 -10   5   6        0.49       -0.51      9.81 o 
  -9   5   6      160.98      182.73     28.42 o 
  -8   5   6        7.69       18.98     15.23 o 
  -7   5   6      318.19      378.48     26.43 o 
  -6   5   6       76.57       71.92     11.46 o 
  -5   5   6      338.01      346.94     21.61 o 
  -4   5   6      114.65      125.89     12.38 o 
  -3   5   6        0.14        0.78      4.92 o 
  -2   5   6      113.90      127.54      6.85 o 
  -1   5   6     1354.43     1239.39     33.06 o 
   0   5   6      242.35      275.60      9.28 o 
   1   5   6     8465.50     8582.35     77.60 o 
   2   5   6      235.17      229.54      8.43 o 
   3   5   6        3.55        5.29      1.49 o 
   4   5   6      125.46      127.19     13.79 o 
   5   5   6      436.77      480.86     20.99 o 
   6   5   6      117.84      129.83     20.13 o 
   7   5   6        8.61        3.79     10.14 o 
   8   5   6        0.13        9.87     11.18 o 
   9   5   6       22.75        9.84     11.09 o 
  10   5   6       17.37       15.39     10.65 o 
  11   5   6      109.42       88.07     23.14 o 
  12   5   6        2.01       20.66     15.04 o 
 -11   6   6        1.09        5.78      7.89 o 
 -10   6   6      608.72      549.78     36.03 o 
  -9   6   6        2.58        7.66     11.36 o 
  -8   6   6       84.64       71.56     13.29 o 
  -7   6   6        9.42       16.54      7.89 o 
  -6   6   6        9.82        2.52     18.08 o 
  -5   6   6      129.05      100.60     12.00 o 
  -4   6   6     1219.59     1250.77     40.27 o 
  -3   6   6       63.71       50.91      5.20 o 
  -2   6   6      124.45      166.58      9.47 o 
  -1   6   6       12.16       -0.92      5.01 o 
   0   6   6      435.59      395.65     14.23 o 
   1   6   6       27.03       25.21      2.20 o 
   2   6   6     1135.21     1136.80     20.25 o 
   3   6   6       10.58        6.86      4.31 o 
   4   6   6      779.21      812.39     24.50 o 
   5   6   6       28.88       27.53      5.30 o 
   6   6   6       79.97       82.45      9.67 o 
   7   6   6       16.52       10.30      7.69 o 
   8   6   6       16.62        3.35      7.95 o 
   9   6   6        0.17       -6.76     10.64 o 
  10   6   6        0.48       21.68     14.26 o 
  11   6   6        2.86        3.99     11.13 o 
 -11   7   6      148.03      210.52     33.26 o 
 -10   7   6       44.61       79.18     14.78 o 
  -9   7   6       25.80        7.18      6.84 o 
  -8   7   6        0.08        3.23     19.23 o 
  -7   7   6      307.18      274.50     22.92 o 
  -6   7   6        1.46       -6.31      6.31 o 
  -5   7   6        9.55       21.89      6.84 o 
  -4   7   6      111.79      123.30     13.75 o 
  -3   7   6      151.35      179.99     10.24 o 
  -2   7   6      185.58      176.61     16.47 o 
  -1   7   6       81.34      112.62     15.22 o 
   0   7   6       98.79       79.23      7.18 o 
   1   7   6      548.70      584.24     11.59 o 
   2   7   6      210.76      209.82     10.32 o 
   3   7   6      273.23      285.90     17.76 o 
   4   7   6       52.00       69.11     15.71 o 
   5   7   6      348.90      365.22     34.03 o 
   6   7   6        8.56       18.94     11.32 o 
   7   7   6       21.28       19.88     11.89 o 
   8   7   6        1.35        3.11      9.81 o 
   9   7   6        3.71       37.03     17.05 o 
  10   7   6        4.59       24.40     16.63 o 
  11   7   6       23.93        7.80     12.36 o 
 -10   8   6       21.11       21.47     15.27 o 
  -9   8   6        3.74       12.48     10.01 o 
  -8   8   6      193.03      260.19     23.92 o 
  -7   8   6       28.11       27.70      9.24 o 
  -6   8   6        5.19        9.08      6.44 o 
  -5   8   6       58.87       52.56     11.93 o 
  -4   8   6      119.59      151.62     15.91 o 
  -3   8   6       31.88       32.86     13.43 o 
  -2   8   6       67.65       82.27     13.12 o 
  -1   8   6        1.03       -6.09      6.09 o 
   0   8   6       53.12       64.58     11.68 o 
   1   8   6       35.88       28.11     19.20 o 
   2   8   6      169.44      164.88     11.81 o 
   3   8   6       33.01       38.04      6.42 o 
   4   8   6       51.88       82.23     12.12 o 
   5   8   6       25.28       27.97     12.93 o 
   6   8   6       43.32       71.93     18.91 o 
   7   8   6        3.05        3.18      8.09 o 
   8   8   6        0.62       -3.92     10.07 o 
   9   8   6        5.49       11.19     10.53 o 
  10   8   6        1.98       23.85     17.66 o 
  -9   9   6      316.20      310.75     43.42 o 
  -8   9   6        4.92        9.78     14.71 o 
  -7   9   6       44.66       42.83     17.04 o 
  -6   9   6       11.07       20.78      8.26 o 
  -5   9   6        9.55        9.73     15.50 o 
  -4   9   6        0.78       -7.99      7.99 o 
  -3   9   6       38.94       43.02     10.55 o 
  -2   9   6        0.83       -5.89     12.77 o 
  -1   9   6        7.59       14.93      7.02 o 
   0   9   6       24.21       34.93     14.41 o 
   1   9   6       69.89       64.51     12.26 o 
   2   9   6       20.36       16.93     11.31 o 
   3   9   6      986.65     1012.01     54.18 o 
   4   9   6        0.87        4.25      7.79 o 
   5   9   6       10.08       13.07     12.67 o 
   6   9   6       14.72       14.23     12.10 o 
   7   9   6       15.02       43.26     18.98 o 
   8   9   6       21.44       22.14     13.63 o 
   9   9   6       21.24       10.03     11.95 o 
  -7  10   6        4.84       17.64     10.91 o 
  -6  10   6       40.46       70.18     24.48 o 
  -5  10   6        0.95       16.67     15.47 o 
  -4  10   6        0.62       -4.55      8.18 o 
  -3  10   6        0.00        6.42     16.03 o 
  -2  10   6      451.02      410.02     30.30 o 
  -1  10   6       48.02       77.96     15.38 o 
   0  10   6      629.92      792.39     42.02 o 
   1  10   6      200.26      220.15     22.90 o 
   2  10   6       24.94       51.70     12.94 o 
   3  10   6       29.01       27.05      9.00 o 
   4  10   6        9.12        6.37      8.45 o 
   5  10   6        2.24       -5.11      7.24 o 
   6  10   6        0.47      -15.02     15.02 o 
   7  10   6        0.00       19.33     14.20 o 
  -5  11   6        5.46        7.69     21.97 o 
  -4  11   6        6.73        8.63      7.95 o 
  -3  11   6      130.15      197.08     24.67 o 
  -2  11   6       19.65        7.90      7.53 o 
  -1  11   6        0.03       25.16     10.11 o 
   0  11   6        4.37       10.34      8.66 o 
   1  11   6      245.55      258.94     25.75 o 
   2  11   6        5.81        8.93      6.87 o 
   3  11   6       14.44        8.36      7.15 o 
   4  11   6        5.62       20.66     11.04 o 
   5  11   6       63.53       37.28     11.48 o 
  -2  12   6       92.02       62.18     15.89 o 
  -1  12   6       38.94       14.94      8.37 o 
   0  12   6        1.47        0.61     21.07 o 
   1  12   6       39.99       37.77     12.02 o 
 -13   1   7      129.59      138.63     20.39 o 
 -12   1   7       36.59       46.09     11.75 o 
 -11   1   7       39.47       35.65     15.48 o 
 -10   1   7        0.41        1.43      6.93 o 
  -9   1   7      403.17      440.69     28.56 o 
  -8   1   7      133.76      134.32     14.68 o 
  -7   1   7     3275.04     3272.20     65.21 o 
  -6   1   7       52.38       68.56     11.64 o 
  -5   1   7     1621.49     1683.06     39.14 o 
  -4   1   7       64.00       61.52      5.90 o 
  -3   1   7     1245.65     1271.04     18.87 o 
  -2   1   7      954.28      931.35     12.72 o 
  -1   1   7      796.58      676.61      8.18 o 
   0   1   7       31.35       30.50      2.45 o 
   1   1   7     4164.86     3935.34     20.94 o 
   2   1   7      725.22      685.60      8.95 o 
   3   1   7     8433.51     8157.62     39.93 o 
   4   1   7        5.87        3.29      2.51 o 
   5   1   7     1133.63     1290.08     34.35 o 
   6   1   7        4.45        0.84      5.24 o 
   7   1   7     3609.98     3723.49     69.61 o 
   8   1   7      117.55      132.40     14.37 o 
   9   1   7      777.33      740.79     36.02 o 
  10   1   7       20.66       12.69      7.22 o 
  11   1   7       60.96       62.04     14.79 o 
  12   1   7        0.92       -1.64      7.31 o 
  13   1   7        6.95       -2.53      7.93 o 
 -13   2   7        1.74        6.87     32.08 o 
 -12   2   7       31.68       82.81     24.18 o 
 -11   2   7        0.11       17.15     23.19 o 
 -10   2   7        2.82       21.18      9.37 o 
  -9   2   7       63.40       67.00     11.66 o 
  -8   2   7      273.52      272.93     20.71 o 
  -7   2   7      156.51      141.91     21.11 o 
  -6   2   7     2882.75     2991.43     58.51 o 
  -5   2   7       64.26       67.13      9.49 o 
  -4   2   7     6060.46     6188.73     56.60 o 
  -3   2   7        0.01        1.24      2.12 o 
  -2   2   7      175.52      203.67      7.91 o 
  -1   2   7      380.84      380.44      8.65 o 
   0   2   7      704.21      684.01     11.28 o 
   1   2   7      140.59      136.24      3.85 o 
   2   2   7      242.85      203.34      6.26 o 
   3   2   7       78.81       81.33      4.35 o 
   4   2   7    12221.76    12617.91     78.89 o 
   5   2   7       14.90       12.59      7.02 o 
   6   2   7      405.50      426.44     22.54 o 
   7   2   7       25.23       15.95      6.18 o 
   8   2   7      504.79      445.14     26.61 o 
   9   2   7       36.93       30.67     17.78 o 
  10   2   7        8.61       12.92      7.70 o 
  11   2   7       38.07       41.14     12.72 o 
  12   2   7      134.54      184.21     22.48 o 
  13   2   7        0.07       13.07      7.20 o 
 -13   3   7      128.97      107.46     18.35 o 
 -12   3   7        1.19        0.18      9.33 o 
 -11   3   7       24.17       36.28     11.01 o 
 -10   3   7       42.51       38.26     10.27 o 
  -9   3   7       32.08       49.01     11.77 o 
  -8   3   7        0.01       -6.34      6.34 o 
  -7   3   7      438.03      422.03     24.91 o 
  -6   3   7      240.35      271.83     18.47 o 
  -5   3   7      449.05      342.30     19.83 o 
  -4   3   7       11.06       17.46      6.26 o 
  -3   3   7    34744.84    35051.78    186.66 o 
  -2   3   7      655.36      690.05     15.76 o 
  -1   3   7       43.20       27.54      4.53 o 
   0   3   7      734.19      711.62     11.56 o 
   1   3   7    13516.43    13444.63     48.24 o 
   2   3   7       71.02       69.42      3.76 o 
   3   3   7     4135.97     4108.54     35.92 o 
   4   3   7       63.49       65.75      7.85 o 
   5   3   7      347.06      379.36     27.40 o 
   6   3   7        3.01        3.33      7.12 o 
   7   3   7      478.94      451.66     34.95 o 
   8   3   7        0.28       -0.12     10.13 o 
   9   3   7       69.22       77.05     16.78 o 
  10   3   7        3.15        4.76      8.81 o 
  11   3   7       57.19       86.26     19.88 o 
  12   3   7       11.08       34.34     14.90 o 
  13   3   7       53.12       65.84     22.73 o 
 -12   4   7       18.23       50.18     20.32 o 
 -11   4   7       27.02       36.41     17.70 o 
 -10   4   7       29.22       46.51     17.34 o 
  -9   4   7       16.95       13.71     12.02 o 
  -8   4   7      271.14      274.09     32.79 o 
  -7   4   7       28.16       45.77     15.33 o 
  -6   4   7     3870.01     3721.81    103.21 o 
  -5   4   7      540.45      561.20     26.96 o 
  -4   4   7    11907.11    12119.58    188.91 o 
  -3   4   7        7.06        5.20      3.97 o 
  -2   4   7     5935.48     6642.80     77.79 o 
  -1   4   7       49.61       51.83      4.18 o 
   0   4   7     1492.04     1545.49     21.39 o 
   1   4   7      243.09      267.82     10.47 o 
   2   4   7     1379.82     1232.54     15.35 o 
   3   4   7        5.78        3.04      3.04 o 
   4   4   7       26.44       10.52      2.99 o 
   5   4   7       28.25       26.10      9.70 o 
   6   4   7      649.14      609.29     39.77 o 
   7   4   7       47.84       42.09     13.47 o 
   8   4   7      289.46      306.86     31.86 o 
   9   4   7       74.71       85.05     19.73 o 
  10   4   7      269.43      280.34     34.33 o 
  11   4   7        8.06       15.68     13.40 o 
  12   4   7       16.49       30.00     12.98 o 
 -12   5   7        3.91       22.86     19.14 o 
 -11   5   7       28.04       25.10     13.47 o 
 -10   5   7        5.51        0.17      9.26 o 
  -9   5   7        0.42       20.37     13.65 o 
  -8   5   7        0.82        8.50      7.69 o 
  -7   5   7     1080.15     1057.69     42.00 o 
  -6   5   7        1.18        7.56     10.31 o 
  -5   5   7     1998.33     1945.31     51.00 o 
  -4   5   7       67.16       79.49     10.49 o 
  -3   5   7       88.75       53.45      8.26 o 
  -2   5   7      476.16      450.95     11.76 o 
  -1   5   7     3148.57     3311.93     29.35 o 
   0   5   7      162.43      166.73      7.80 o 
   1   5   7     9040.98     9040.27     68.15 o 
   2   5   7      141.70      137.06      6.89 o 
   3   5   7      153.61      169.64     10.06 o 
   4   5   7       56.03       55.14      7.54 o 
   5   5   7      142.62      153.90     20.43 o 
   6   5   7       47.08       52.87     14.15 o 
   7   5   7      282.67      271.01     30.39 o 
   8   5   7        9.59       -0.52      8.94 o 
   9   5   7      357.95      325.07     35.95 o 
  10   5   7        0.02        8.94     13.09 o 
  11   5   7       11.99        1.33      9.16 o 
  12   5   7       16.71       19.10     14.23 o 
 -11   6   7        9.35       16.51     17.12 o 
 -10   6   7        7.71       27.32     18.01 o 
  -9   6   7       15.12       19.65      9.19 o 
  -8   6   7        6.95       20.94      9.12 o 
  -7   6   7       77.62       83.81     13.25 o 
  -6   6   7      125.99      114.65     13.91 o 
  -5   6   7       56.56       47.41      7.13 o 
  -4   6   7      746.17      761.83     32.69 o 
  -3   6   7        0.02        0.05      1.81 o 
  -2   6   7      681.85      614.45     16.68 o 
  -1   6   7       36.52       42.07      7.31 o 
   0   6   7      404.59      402.31     11.97 o 
   1   6   7        4.92        3.01      2.10 o 
   2   6   7       25.63       18.57      2.94 o 
   3   6   7       29.99       38.48      7.27 o 
   4   6   7      880.35      845.72     16.42 o 
   5   6   7       43.82       34.85      4.27 o 
   6   6   7        5.38        8.72      4.48 o 
   7   6   7       17.60       15.29      8.57 o 
   8   6   7       36.04       25.46     10.66 o 
   9   6   7        3.80      -11.57     12.72 o 
  10   6   7        8.37        3.23      9.29 o 
  11   6   7        1.82      -13.76     13.76 o 
 -11   7   7        3.34       29.10     11.60 o 
 -10   7   7        8.08       11.67      7.48 o 
  -9   7   7      383.01      370.98     30.96 o 
  -8   7   7        0.05        6.52      7.19 o 
  -7   7   7      198.20      232.03     21.21 o 
  -6   7   7        4.57        3.31     14.59 o 
  -5   7   7       42.03       44.20      9.69 o 
  -4   7   7       30.98       36.39     10.35 o 
  -3   7   7      546.26      528.67     34.64 o 
  -2   7   7        0.00       -0.58      2.65 o 
  -1   7   7       30.13       35.63     13.93 o 
   0   7   7        0.05       -1.03      3.47 o 
   1   7   7        4.51        3.63      2.10 o 
   2   7   7        2.13        4.62      2.48 o 
   3   7   7      452.96      460.16     22.58 o 
   4   7   7        6.11        5.44      5.08 o 
   5   7   7       34.00       22.88      8.95 o 
   6   7   7        9.28       12.59      8.00 o 
   7   7   7        6.47       16.67     11.18 o 
   8   7   7       33.51       50.18     17.07 o 
   9   7   7        0.01       14.34     13.94 o 
  10   7   7       44.60       58.84     18.00 o 
  11   7   7       42.40       62.17     21.33 o 
 -10   8   7       10.54       31.11     19.04 o 
  -9   8   7       19.72       41.90     12.74 o 
  -8   8   7       69.40       44.95     11.38 o 
  -7   8   7       16.20       13.32      6.28 o 
  -6   8   7       61.64       56.79     18.45 o 
  -5   8   7       15.00       19.63      7.58 o 
  -4   8   7      549.99      594.75     31.22 o 
  -3   8   7       81.32       49.89     13.95 o 
  -2   8   7       72.11       63.44     11.02 o 
  -1   8   7       40.89       46.85      9.95 o 
   0   8   7       15.54       29.10      8.67 o 
   1   8   7        0.53       -3.49      6.89 o 
   2   8   7       42.28       66.58     16.52 o 
   3   8   7       42.94       42.37      7.63 o 
   4   8   7        0.02       -3.14      6.78 o 
   5   8   7        2.31       14.99      6.65 o 
   6   8   7       17.88        3.49      8.04 o 
   7   8   7       17.34       15.27     10.89 o 
   8   8   7      145.19      143.60     26.76 o 
   9   8   7       10.70        7.32     12.75 o 
  10   8   7       10.33        7.85      9.20 o 
  -9   9   7       43.40       37.16     18.33 o 
  -8   9   7       14.61        9.08     12.12 o 
  -7   9   7       62.07       64.69     12.26 o 
  -6   9   7        0.19       -1.31      7.94 o 
  -5   9   7       10.96       14.55      7.17 o 
  -4   9   7        0.56       26.22     15.01 o 
  -3   9   7        0.62        0.90      6.54 o 
  -2   9   7       21.72       11.96     11.19 o 
  -1   9   7       44.08       62.54     11.13 o 
   0   9   7       25.61       29.25      9.66 o 
   1   9   7        0.09        0.99      6.95 o 
   2   9   7       14.09       15.67      6.73 o 
   3   9   7      259.17      325.51     26.16 o 
   4   9   7       62.36       59.67     11.46 o 
   5   9   7       34.51       44.76     14.69 o 
   6   9   7       22.06       27.39     10.89 o 
   7   9   7       73.59       94.54     21.61 o 
   8   9   7        5.14        7.51     12.69 o 
   9   9   7       13.19       41.29     18.78 o 
  -7  10   7        4.00        0.96     10.41 o 
  -6  10   7      135.12      174.38     33.19 o 
  -5  10   7        0.33       -3.31      9.53 o 
  -4  10   7       43.79       40.26      9.97 o 
  -3  10   7       20.48       25.90     15.39 o 
  -2  10   7        6.31       22.18      9.99 o 
  -1  10   7      109.06      119.19     18.13 o 
   0  10   7      165.68      234.42     23.94 o 
   1  10   7       66.80       69.63     14.33 o 
   2  10   7       58.35       78.50     13.75 o 
   3  10   7        0.14       -2.29      8.97 o 
   4  10   7        4.71       13.98      7.40 o 
   5  10   7        0.77       -3.13      8.05 o 
   6  10   7       24.89       37.86     16.14 o 
   7  10   7        9.93        9.42     11.73 o 
  -5  11   7       58.19       74.06     16.76 o 
  -4  11   7        2.63        5.71      9.03 o 
  -3  11   7        0.69       -6.52     25.63 o 
  -2  11   7       31.83       27.89     10.41 o 
  -1  11   7        0.11       18.85     15.09 o 
   0  11   7       43.55       47.54     12.36 o 
   1  11   7        0.04       18.05     13.16 o 
   2  11   7       18.59       18.69     13.51 o 
   3  11   7       12.34       21.10      8.57 o 
   4  11   7       44.23       55.85     13.79 o 
   5  11   7       56.96       80.50     16.55 o 
  -1  12   7        0.84      -10.77     10.77 o 
   0  12   7       38.39       23.37     15.67 o 
   1  12   7        0.01        4.33     13.75 o 
 -13   0   8        4.16       12.90     14.22 o 
 -12   0   8        9.00      -11.28     13.96 o 
 -11   0   8       36.75       10.29      9.19 o 
 -10   0   8      279.08      273.35     32.30 o 
  -9   0   8      133.44      152.24     23.51 o 
  -8   0   8     4049.72     3729.44    106.41 o 
  -7   0   8      102.82      126.09     19.75 o 
  -6   0   8    10774.19    10426.17    151.36 o 
  -5   0   8       61.35       72.73     11.97 o 
  -4   0   8      660.70      627.10     20.98 o 
  -3   0   8      541.34      499.93     16.68 o 
  -2   0   8       85.63       72.29      5.48 o 
  -1   0   8      879.17      919.56     12.89 o 
   0   0   8    21872.93    21116.81     54.26 o 
   1   0   8      948.39      993.14     12.54 o 
   2   0   8    13249.39    12293.59    113.27 o 
   3   0   8      182.34      184.96      7.66 o 
   4   0   8       97.62      118.02      9.38 o 
   5   0   8       12.33        0.62      5.84 o 
   6   0   8    10187.33    10507.97    150.26 o 
   7   0   8       25.49       26.11      9.40 o 
   8   0   8       73.37      111.80     19.92 o 
   9   0   8       10.18        2.19      9.50 o 
  10   0   8      110.88      121.76     24.45 o 
  11   0   8        5.46        0.39      9.12 o 
  12   0   8        0.29        4.82     10.94 o 
  13   0   8        4.30       -9.22     11.66 o 
 -13   1   8       91.79       93.97     17.56 o 
 -12   1   8        9.07       13.15     19.73 o 
 -11   1   8      834.50      765.98     41.17 o 
 -10   1   8       23.15       12.13      6.99 o 
  -9   1   8       62.58       98.67     15.85 o 
  -8   1   8      111.99      145.40     18.07 o 
  -7   1   8     3550.22     3670.41    106.28 o 
  -6   1   8       21.38       14.78      5.27 o 
  -5   1   8      108.13      152.34     12.45 o 
  -4   1   8       33.56       26.00      4.06 o 
  -3   1   8     2141.77     2124.30     31.00 o 
  -2   1   8      243.84      229.08      6.42 o 
  -1   1   8     7164.63     7059.75     26.61 o 
   0   1   8      692.97      703.69     10.89 o 
   1   1   8     6165.64     5865.34     20.39 o 
   2   1   8      127.29      129.15      3.85 o 
   3   1   8      725.19      651.39     11.59 o 
   4   1   8       78.61       83.00      5.64 o 
   5   1   8      643.24      581.54     23.29 o 
   6   1   8      145.30      144.32     13.08 o 
   7   1   8      621.13      647.98     47.99 o 
   8   1   8       12.83        4.44     11.21 o 
   9   1   8      922.52      899.47     39.74 o 
  10   1   8       12.30        8.30      6.27 o 
  11   1   8       84.94       90.41     14.89 o 
  12   1   8        0.08       -0.41      9.60 o 
  13   1   8        0.20        2.06      8.86 o 
 -13   2   8        4.18        1.65     10.66 o 
 -12   2   8       24.45       23.47     11.09 o 
 -11   2   8       20.77       10.06     11.50 o 
 -10   2   8      304.52      312.47     27.43 o 
  -9   2   8        3.03       17.74      7.47 o 
  -8   2   8        7.56       21.64      7.88 o 
  -7   2   8        1.01       -0.49      5.16 o 
  -6   2   8      472.14      474.73     23.72 o 
  -5   2   8      229.12      232.53     21.75 o 
  -4   2   8    10302.55    10878.60     75.48 o 
  -3   2   8      686.03      699.75     13.80 o 
  -2   2   8      435.57      502.92     12.18 o 
  -1   2   8      359.42      363.31      8.54 o 
   0   2   8     6867.95     6973.76     28.18 o 
   1   2   8      262.35      256.19      4.68 o 
   2   2   8       67.76       63.30      3.56 o 
   3   2   8        7.07        8.40      2.35 o 
   4   2   8      188.57      181.85     18.44 o 
   5   2   8        3.22        3.52      6.62 o 
   6   2   8     1219.48     1282.90     39.15 o 
   7   2   8       20.99       13.92      6.40 o 
   8   2   8      170.29      146.53     15.56 o 
   9   2   8        0.01       -9.27      9.27 o 
  10   2   8       40.96       20.90      9.44 o 
  11   2   8        3.82       -2.71      7.21 o 
  12   2   8        5.86        6.55      7.81 o 
  13   2   8        1.87       -2.88     10.71 o 
 -13   3   8        0.53        2.35      7.79 o 
 -12   3   8        5.59       -0.19      7.06 o 
 -11   3   8       21.40       11.90      7.71 o 
 -10   3   8       11.85       19.74      8.58 o 
  -9   3   8       87.52       87.14     13.85 o 
  -8   3   8        9.90       10.47      7.07 o 
  -7   3   8      149.88      172.27     16.76 o 
  -6   3   8       97.46       98.21     12.73 o 
  -5   3   8      248.13      249.37     16.63 o 
  -4   3   8      220.71      246.14     21.73 o 
  -3   3   8       53.44       84.95     10.05 o 
  -2   3   8        6.29        2.43      3.26 o 
  -1   3   8     1114.82     1224.08     21.79 o 
   0   3   8      190.43      181.72      6.12 o 
   1   3   8        0.13        9.02      2.07 o 
   2   3   8      309.02      338.28      8.11 o 
   3   3   8      915.18     1164.72     21.96 o 
   4   3   8      514.04      513.24     20.25 o 
   5   3   8     1425.83     1619.88     55.87 o 
   6   3   8      234.17      243.00     24.12 o 
   7   3   8       13.24       18.45     10.84 o 
   8   3   8       36.23       21.26     11.58 o 
   9   3   8        5.65       17.36     11.87 o 
  10   3   8        2.63       -4.11     10.60 o 
  11   3   8       11.64       41.29     17.41 o 
  12   3   8        0.58        7.40      9.86 o 
  13   3   8       40.74       48.82     18.86 o 
 -12   4   8       52.08       29.04     15.67 o 
 -11   4   8        0.73       -4.56     13.14 o 
 -10   4   8        5.15       12.53      8.02 o 
  -9   4   8        0.25       -4.62     11.81 o 
  -8   4   8       10.68        9.47      9.54 o 
  -7   4   8       23.21        8.54     10.14 o 
  -6   4   8       73.13       97.06     13.85 o 
  -5   4   8        0.33       16.07      7.82 o 
  -4   4   8       49.27      103.61     33.84 o 
  -3   4   8      125.99      126.60     11.97 o 
  -2   4   8      121.05      146.24     14.49 o 
  -1   4   8        5.10        3.86      1.94 o 
   0   4   8     9123.67     9336.97     45.78 o 
   1   4   8       91.88      100.47      5.27 o 
   2   4   8     9113.96     9577.82     44.46 o 
   3   4   8       65.93       65.31      3.52 o 
   4   4   8     1706.01     1622.72     54.72 o 
   5   4   8       70.21       71.64     13.72 o 
   6   4   8       32.16       74.48     16.26 o 
   7   4   8       18.28       13.53      9.93 o 
   8   4   8       36.44       41.05     14.08 o 
   9   4   8       16.95        9.47      9.83 o 
  10   4   8       43.66       46.61     13.92 o 
  11   4   8        5.22       19.49     16.44 o 
  12   4   8        6.56       30.15     16.22 o 
 -12   5   8       24.21       32.58     19.76 o 
 -11   5   8        4.49        0.38     12.22 o 
 -10   5   8        1.53       -5.65     10.16 o 
  -9   5   8       74.03       82.26     20.73 o 
  -8   5   8        5.90       -0.91      7.15 o 
  -7   5   8       39.41       86.65     14.86 o 
  -6   5   8       47.66       66.78     11.22 o 
  -5   5   8      145.47      154.12     15.58 o 
  -4   5   8      169.91      143.75     13.81 o 
  -3   5   8       42.15       44.46      8.41 o 
  -2   5   8        7.80        9.69      2.37 o 
  -1   5   8     1141.74     1241.95     29.19 o 
   0   5   8       58.13       65.77      5.32 o 
   1   5   8      545.42      585.74     18.38 o 
   2   5   8      119.40      109.68      6.58 o 
   3   5   8      167.84      120.14      6.55 o 
   4   5   8      134.01      134.95      6.82 o 
   5   5   8       45.33       41.82     12.02 o 
   6   5   8      258.28      283.57     27.54 o 
   7   5   8        4.63        2.03      6.72 o 
   8   5   8        1.75        1.24      7.32 o 
   9   5   8       19.85       45.13     16.01 o 
  10   5   8        0.64        2.22      8.44 o 
  11   5   8        8.77       -7.01     10.39 o 
  12   5   8        8.06       26.28     14.78 o 
 -11   6   8        2.78        4.95      7.25 o 
 -10   6   8       70.21       80.62     19.68 o 
  -9   6   8        3.94       11.36      6.89 o 
  -8   6   8       36.48       38.89     10.18 o 
  -7   6   8        5.10       14.98     13.39 o 
  -6   6   8       26.70       32.02      7.78 o 
  -5   6   8       95.53       85.40     14.34 o 
  -4   6   8      516.63      567.57     28.20 o 
  -3   6   8       18.33       18.75      3.47 o 
  -2   6   8      915.62      936.10     33.03 o 
  -1   6   8        1.76        6.77      3.49 o 
   0   6   8      331.35      364.41      9.49 o 
   1   6   8       28.02       27.95     11.83 o 
   2   6   8      384.27      422.31     14.29 o 
   3   6   8       99.25       85.53     10.21 o 
   4   6   8       40.29       40.48      5.97 o 
   5   6   8       10.22        7.42      2.79 o 
   6   6   8      138.68      178.10     12.77 o 
   7   6   8       19.69       33.08     12.97 o 
   8   6   8      130.00       71.11     17.43 o 
   9   6   8        9.21       12.05     12.56 o 
  10   6   8       18.03       12.96     12.98 o 
  11   6   8        0.58      -13.72     13.72 o 
 -11   7   8       74.16       97.73     16.61 o 
 -10   7   8       24.91       17.29     11.93 o 
  -9   7   8       48.35       25.62     11.94 o 
  -8   7   8        4.27       22.50      9.37 o 
  -7   7   8      466.66      477.46     30.82 o 
  -6   7   8        2.79        2.58      7.59 o 
  -5   7   8       11.49       18.02      5.96 o 
  -4   7   8      223.99      208.74     19.22 o 
  -3   7   8      266.50      241.28     12.90 o 
  -2   7   8      285.26      276.03     20.22 o 
  -1   7   8      271.80      274.01     20.74 o 
   0   7   8       99.75       93.60      7.30 o 
   1   7   8      851.64      840.08     22.20 o 
   2   7   8       55.84       49.06      5.65 o 
   3   7   8        0.22       -0.66      4.65 o 
   4   7   8        7.14        8.03      5.33 o 
   5   7   8      121.88      116.18     19.85 o 
   6   7   8        5.86       -1.70      7.39 o 
   7   7   8       28.71       36.74     14.42 o 
   8   7   8        4.34      -14.76     14.76 o 
   9   7   8      146.15      125.48     24.76 o 
  10   7   8        0.08       10.09     13.04 o 
 -10   8   8       29.31       50.04     13.58 o 
  -9   8   8       21.86       15.95     16.54 o 
  -8   8   8       29.89       33.94     19.54 o 
  -7   8   8       28.58       43.15     12.58 o 
  -6   8   8      151.31      167.38     18.86 o 
  -5   8   8        0.90       -6.10      6.88 o 
  -4   8   8      232.87      215.46     19.45 o 
  -3   8   8       20.98       18.34      7.33 o 
  -2   8   8      229.41      191.01     18.43 o 
  -1   8   8        7.51        4.53      6.24 o 
   0   8   8      415.21      397.31     25.98 o 
   1   8   8       12.82        9.21      5.33 o 
   2   8   8        3.74        0.09      4.96 o 
   3   8   8        0.30        0.38      4.04 o 
   4   8   8        0.06       -6.13      6.13 o 
   5   8   8        3.53        9.63      6.58 o 
   6   8   8      309.37      303.30     34.30 o 
   7   8   8        1.12        2.97      8.14 o 
   8   8   8        0.16        6.89     11.23 o 
   9   8   8       13.29       13.39     11.62 o 
  10   8   8        5.46       23.12     13.05 o 
  -9   9   8        5.65       28.41     16.44 o 
  -8   9   8        4.21       12.90     14.34 o 
  -7   9   8        0.79       -3.29     18.58 o 
  -6   9   8       34.20       39.39     10.35 o 
  -5   9   8        6.60       13.09      9.51 o 
  -4   9   8       64.47       57.87     16.30 o 
  -3   9   8       16.96       20.06     17.51 o 
  -2   9   8       30.42       34.32     10.00 o 
  -1   9   8        0.28       -3.76      6.06 o 
   0   9   8       98.20      103.39     14.56 o 
   1   9   8      260.82      248.45     22.19 o 
   2   9   8       45.04       32.66      8.72 o 
   3   9   8       22.62        7.06      7.25 o 
   4   9   8        7.37       15.36      8.66 o 
   5   9   8       11.09       53.56     16.99 o 
   6   9   8        6.41       12.63     14.07 o 
   7   9   8       61.93       79.07     20.58 o 
   8   9   8       24.12       51.45     17.44 o 
  -7  10   8        3.00      -17.79     17.79 o 
  -6  10   8       55.66       44.44     17.46 o 
  -5  10   8        1.19       16.44     13.84 o 
  -4  10   8       18.11       11.57     20.65 o 
  -3  10   8        3.20       -7.61      7.61 o 
  -2  10   8       24.51       -1.12      6.61 o 
  -1  10   8       47.67       45.34     11.31 o 
   0  10   8        2.22        2.19     12.03 o 
   1  10   8       12.42        9.33      6.50 o 
   2  10   8       43.65       40.61     16.93 o 
   3  10   8        0.89       -0.50      6.26 o 
   4  10   8        0.84        8.57      8.08 o 
   5  10   8        5.47       -8.22      8.22 o 
   6  10   8       40.62       44.42     17.27 o 
   7  10   8        5.63       26.47     15.73 o 
  -5  11   8       27.60       17.28     20.70 o 
  -4  11   8        1.62       -3.16      7.82 o 
  -3  11   8        0.22       23.00     10.11 o 
  -2  11   8        7.43        9.00      9.09 o 
  -1  11   8       62.06       96.65     17.48 o 
   0  11   8        2.59        9.73      8.61 o 
   1  11   8      133.82      108.80     17.49 o 
   2  11   8       13.62       14.77      9.98 o 
   3  11   8        0.40        6.93     14.62 o 
   4  11   8       14.96       46.71     12.87 o 
   5  11   8        0.44       16.47     11.69 o 
   0  12   8        1.30       -1.09     19.09 o 
 -13   1   9       32.48       33.72     12.05 o 
 -12   1   9        9.93       22.70     10.27 o 
 -11   1   9       62.33       84.85     16.07 o 
 -10   1   9        0.57       -2.86      5.85 o 
  -9   1   9       11.73       42.54     12.29 o 
  -8   1   9      116.79      113.37     13.78 o 
  -7   1   9      173.69      195.41     17.44 o 
  -6   1   9      153.82      166.10     23.01 o 
  -5   1   9     2243.22     2273.47     65.49 o 
  -4   1   9      122.49      138.20      8.31 o 
  -3   1   9     2088.79     1873.51     23.12 o 
  -2   1   9     1273.25     1264.20     15.11 o 
  -1   1   9        4.48        2.30      1.73 o 
   0   1   9        0.33        3.70      1.78 o 
   1   1   9     1505.51     1539.07     10.60 o 
   2   1   9      683.85      674.82      9.23 o 
   3   1   9      246.48      255.28      8.04 o 
   4   1   9        6.53        9.35      3.16 o 
   5   1   9     2506.47     2461.01     47.31 o 
   6   1   9       65.81       51.25     16.53 o 
   7   1   9        4.85       13.97      7.16 o 
   8   1   9      153.23      150.50     30.43 o 
   9   1   9       19.06       22.47      8.27 o 
  10   1   9       93.95       93.56     14.78 o 
  11   1   9        9.88       13.00      7.39 o 
  12   1   9        6.10       -3.10      7.40 o 
  13   1   9       25.86       32.54     11.03 o 
 -13   2   9        2.64        0.66      7.40 o 
 -12   2   9       59.22       61.12     13.83 o 
 -11   2   9       19.32       18.23      8.56 o 
 -10   2   9      522.15      560.87     34.03 o 
  -9   2   9       35.07       49.73     10.54 o 
  -8   2   9        9.61        8.47      5.40 o 
  -7   2   9      309.63      290.30     32.25 o 
  -6   2   9       34.51       59.29      8.86 o 
  -5   2   9      182.90      187.61     13.61 o 
  -4   2   9     3201.30     3615.02     43.42 o 
  -3   2   9       19.32       13.02      2.54 o 
  -2   2   9      356.84      348.80     10.33 o 
  -1   2   9      933.89      957.73     13.91 o 
   0   2   9     2638.01     2432.50     20.39 o 
   1   2   9      106.48      118.48      3.49 o 
   2   2   9     2407.73     2619.28     17.83 o 
   3   2   9      605.31      677.36     12.07 o 
   4   2   9       37.31       38.45     12.74 o 
   5   2   9       61.04       72.05     11.69 o 
   6   2   9     5038.97     5448.14    108.27 o 
   7   2   9       15.28        4.52     11.23 o 
   8   2   9       13.08       10.74     20.54 o 
   9   2   9       27.42       35.66     12.69 o 
  10   2   9       52.03       79.14     13.86 o 
  11   2   9       37.06       45.03     11.35 o 
  12   2   9       34.35       28.62     11.24 o 
  13   2   9        0.59        0.88     10.47 o 
 -13   3   9       10.65       14.64     10.94 o 
 -12   3   9        0.09       -9.45     14.71 o 
 -11   3   9      153.24      138.77     19.14 o 
 -10   3   9        3.68       13.32      7.55 o 
  -9   3   9      510.69      494.94     30.69 o 
  -8   3   9        2.57       -7.47      7.47 o 
  -7   3   9      753.02      779.32     42.64 o 
  -6   3   9      189.18      187.44     15.61 o 
  -5   3   9     1376.17     1480.95     39.91 o 
  -4   3   9       83.79       87.16      9.96 o 
  -3   3   9     3178.25     3111.95     57.57 o 
  -2   3   9        0.20       -2.61      4.13 o 
  -1   3   9     7206.06     7435.31     52.13 o 
   0   3   9      742.73      780.25     13.56 o 
   1   3   9    14321.64    14097.09     81.16 o 
   2   3   9       47.62       52.23      3.33 o 
   3   3   9    13502.53    14407.60     68.24 o 
   4   3   9        2.53        8.82      5.95 o 
   5   3   9      139.35      256.43     22.37 o 
   6   3   9       13.75       14.81      7.27 o 
   7   3   9      953.70     1038.36     52.66 o 
   8   3   9       14.08       22.43      8.97 o 
   9   3   9       23.33       12.67      9.05 o 
  10   3   9        1.80      -13.75     13.75 o 
  11   3   9      418.27      404.85     43.61 o 
  12   3   9        7.54       10.11     11.50 o 
 -12   4   9        0.54       14.32     16.02 o 
 -11   4   9       34.20       45.40     10.82 o 
 -10   4   9        0.73        5.40      6.81 o 
  -9   4   9       17.99       23.23      9.36 o 
  -8   4   9        0.92      -12.95     12.95 o 
  -7   4   9       45.21       72.71     18.29 o 
  -6   4   9       78.96       79.27     12.12 o 
  -5   4   9      348.40      353.16     21.98 o 
  -4   4   9      214.71      230.14     18.89 o 
  -3   4   9      106.44      111.20     11.40 o 
  -2   4   9     7030.44     7381.19    149.93 o 
  -1   4   9      100.91       87.72      5.80 o 
   0   4   9     3044.67     2761.05     25.88 o 
   1   4   9      291.65      303.05      8.82 o 
   2   4   9     6771.43     7473.22     83.66 o 
   3   4   9        1.56        2.89      2.21 o 
   4   4   9       70.25       76.99      8.88 o 
   5   4   9      215.50      210.09     21.56 o 
   6   4   9     1671.41     1601.72     63.76 o 
   7   4   9       44.71       44.67     13.61 o 
   8   4   9        3.87       11.91      9.44 o 
   9   4   9       49.10       42.69     14.54 o 
  10   4   9        5.65       20.24     12.23 o 
  11   4   9        3.51       26.33     16.55 o 
  12   4   9       88.00      113.49     24.76 o 
 -12   5   9        9.77       -1.20     10.77 o 
 -11   5   9       24.11       32.57     16.46 o 
 -10   5   9        1.07        4.69      9.96 o 
  -9   5   9        0.94        6.02      6.79 o 
  -8   5   9        4.47        9.09      7.03 o 
  -7   5   9        9.07       12.81      7.79 o 
  -6   5   9        3.94        5.85      6.16 o 
  -5   5   9     1226.40     1206.48     41.75 o 
  -4   5   9       44.00       44.92      8.37 o 
  -3   5   9      159.38      136.14     13.05 o 
  -2   5   9      450.48      437.95     13.54 o 
  -1   5   9     7888.18     7988.58     49.41 o 
   0   5   9       96.17       94.64      5.62 o 
   1   5   9      858.55      828.38     22.00 o 
   2   5   9      259.33      268.30     11.78 o 
   3   5   9      427.16      452.02     12.80 o 
   4   5   9      245.39      235.74     12.13 o 
   5   5   9     1084.18     1069.88     32.28 o 
   6   5   9       25.71       34.64     10.61 o 
   7   5   9       49.04       31.33     13.31 o 
   8   5   9       15.10       19.73      9.96 o 
   9   5   9        0.64       -9.14      9.67 o 
  10   5   9        0.11        3.33      7.46 o 
  11   5   9        0.12       -5.85      8.52 o 
  12   5   9        0.01       30.15     14.25 o 
 -11   6   9        5.40       -1.90      7.61 o 
 -10   6   9        0.00       10.71      8.42 o 
  -9   6   9        9.33       -0.01      6.29 o 
  -8   6   9      199.72      186.33     19.87 o 
  -7   6   9       62.70       67.92     11.33 o 
  -6   6   9      286.32      268.16     21.65 o 
  -5   6   9       21.31       22.19      6.11 o 
  -4   6   9      300.37      347.43     22.89 o 
  -3   6   9        0.00        1.69      3.76 o 
  -2   6   9       27.19       26.27      7.69 o 
  -1   6   9      122.67      120.88      8.98 o 
   0   6   9       53.45       54.95      6.16 o 
   1   6   9        7.26        7.98      4.76 o 
   2   6   9       92.71      101.40      7.54 o 
   3   6   9      289.33      284.69     12.89 o 
   4   6   9       31.29       18.77      4.25 o 
   5   6   9       69.56       76.55      5.61 o 
   6   6   9       51.47       45.42      8.51 o 
   7   6   9       50.53       39.58     12.11 o 
   8   6   9      159.10      186.81     27.52 o 
   9   6   9       30.63       41.18     14.29 o 
  10   6   9       64.07       51.43     17.27 o 
  11   6   9        0.04       -7.57     13.15 o 
 -10   7   9        2.50        1.47      7.62 o 
  -9   7   9       11.18       24.98     10.47 o 
  -8   7   9        0.20        2.68      6.98 o 
  -7   7   9      204.32      174.91     22.23 o 
  -6   7   9        7.08        5.13      6.51 o 
  -5   7   9       21.88       26.81      8.92 o 
  -4   7   9       18.93       23.33      7.79 o 
  -3   7   9      593.13      608.24     30.68 o 
  -2   7   9       12.49       12.38      4.10 o 
  -1   7   9      314.65      343.86     22.46 o 
   0   7   9        0.17       -0.79      2.63 o 
   1   7   9       27.21       29.30      9.00 o 
   2   7   9       10.93       16.28      3.63 o 
   3   7   9       54.42       65.44      9.61 o 
   4   7   9        3.70        5.76      4.73 o 
   5   7   9       81.90       75.90     17.80 o 
   6   7   9       48.09       51.06     15.47 o 
   7   7   9        9.33        6.82      9.35 o 
   8   7   9       18.86       12.28      9.62 o 
   9   7   9        6.03       16.20      9.78 o 
  10   7   9       18.52       31.02     15.25 o 
 -10   8   9       46.92       72.43     27.33 o 
  -9   8   9        0.95        6.48     15.65 o 
  -8   8   9        0.12       -9.12      9.12 o 
  -7   8   9       29.98       21.68      8.47 o 
  -6   8   9       49.05       57.55     12.20 o 
  -5   8   9        4.06       -1.24      7.95 o 
  -4   8   9       36.12       38.42      9.45 o 
  -3   8   9       39.53       41.11      9.35 o 
  -2   8   9      110.03      130.55     15.67 o 
  -1   8   9        4.74        0.68      5.27 o 
   0   8   9       34.74       46.06      9.82 o 
   1   8   9        8.60       19.51      7.38 o 
   2   8   9       23.87       23.88      8.34 o 
   3   8   9       40.08       41.38      6.91 o 
   4   8   9       50.91       55.17     15.53 o 
   5   8   9       70.08       54.11      9.67 o 
   6   8   9      125.15      163.01     17.37 o 
   7   8   9        0.21       -5.08      8.05 o 
   8   8   9        0.42       23.04     14.79 o 
   9   8   9        0.19       -3.44      8.82 o 
  -8   9   9        6.86       14.55      8.99 o 
  -7   9   9       35.41       60.08     12.73 o 
  -6   9   9        1.53        5.61      7.32 o 
  -5   9   9      293.50      290.70     24.84 o 
  -4   9   9       18.65       25.25     12.85 o 
  -3   9   9       26.20       10.55     12.99 o 
  -2   9   9      112.60      134.71     16.58 o 
  -1   9   9       17.06       21.89      9.38 o 
   0   9   9       12.89        8.63      6.75 o 
   1   9   9       17.01       26.10     18.39 o 
   2   9   9        4.35        1.24     13.56 o 
   3   9   9       85.58      106.76     18.24 o 
   4   9   9        4.94       16.88      8.33 o 
   5   9   9        1.05        3.64      9.08 o 
   6   9   9        3.21        6.11      7.49 o 
   7   9   9        0.00       14.75     11.40 o 
   8   9   9       25.06       27.22     13.46 o 
  -7  10   9        4.08       20.20     13.53 o 
  -6  10   9       37.53       34.90     16.28 o 
  -5  10   9        1.65       -2.90      8.35 o 
  -4  10   9       27.99        7.19      9.70 o 
  -3  10   9        4.98       -1.95     10.28 o 
  -2  10   9       11.11       26.52     13.98 o 
  -1  10   9       14.12        7.33      6.30 o 
   0  10   9        0.10        3.23     14.49 o 
   1  10   9        2.04        8.80      7.09 o 
   2  10   9       32.83       29.24     10.18 o 
   3  10   9        1.03       17.27      7.31 o 
   4  10   9       11.90       20.84      8.21 o 
   5  10   9        0.32        5.45      7.51 o 
   6  10   9      148.46      183.97     30.57 o 
   7  10   9        6.75       17.28     13.64 o 
  -5  11   9        9.15       12.59     13.65 o 
  -4  11   9        9.02        6.74      8.44 o 
  -3  11   9        0.13        7.36      8.36 o 
  -2  11   9       14.10       33.67     11.27 o 
  -1  11   9      135.75      162.36     21.02 o 
   0  11   9       54.02       78.73     25.92 o 
   1  11   9       22.50       22.80     10.42 o 
   2  11   9       40.48       33.67     10.28 o 
   3  11   9      119.33      117.73     17.79 o 
   4  11   9        9.87       28.37     13.05 o 
   5  11   9        9.46       27.03     11.14 o 
 -13   0  10        1.13       -8.23      8.23 o 
 -12   0  10        0.22        1.07      8.91 o 
 -11   0  10        0.00       19.16     14.07 o 
 -10   0  10       96.76      108.78     21.67 o 
  -9   0  10       86.96       75.93     17.89 o 
  -8   0  10     2438.19     2265.58     83.02 o 
  -7   0  10      319.30      319.09     29.48 o 
  -6   0  10      703.70      771.68     41.09 o 
  -5   0  10       88.50       75.72     12.17 o 
  -4   0  10      838.40      899.06     25.12 o 
  -3   0  10      397.33      433.87     15.56 o 
  -2   0  10    23838.71    23107.65     94.05 o 
  -1   0  10      788.84      811.82     12.88 o 
   0   0  10       19.85       39.56      2.75 o 
   1   0  10      320.59      320.51      7.72 o 
   2   0  10       10.85        6.24      2.37 o 
   3   0  10      395.73      421.83     11.64 o 
   4   0  10      649.14      608.07     20.71 o 
   5   0  10        0.23        9.87      7.14 o 
   6   0  10     2364.55     2294.18     70.14 o 
   7   0  10       73.09       73.18     15.11 o 
   8   0  10      113.50       99.20     18.68 o 
   9   0  10       15.24        5.10      8.24 o 
  10   0  10      361.96      339.55     36.38 o 
  11   0  10        1.84       19.54     12.61 o 
  12   0  10       12.18        4.66     10.92 o 
  13   0  10       12.57        8.64      8.44 o 
 -13   1  10        3.14       13.43     12.88 o 
 -12   1  10        1.00       -8.50      8.50 o 
 -11   1  10      452.09      418.24     30.68 o 
 -10   1  10        0.00       -3.42      8.28 o 
  -9   1  10      621.47      609.10     32.77 o 
  -8   1  10        4.86        9.25      8.96 o 
  -7   1  10      101.91      103.13     12.47 o 
  -6   1  10        6.92        4.18      8.95 o 
  -5   1  10       80.65      114.01     12.80 o 
  -4   1  10        1.25        1.51      4.65 o 
  -3   1  10     1001.53      957.17     16.79 o 
  -2   1  10      123.79      127.70      5.06 o 
  -1   1  10     1422.46     1430.33     11.50 o 
   0   1  10      424.80      449.17      8.06 o 
   1   1  10     2830.88     2750.60     21.49 o 
   2   1  10      305.48      328.44      6.14 o 
   3   1  10     6912.21     6758.38     36.61 o 
   4   1  10       23.49       23.09      3.65 o 
   5   1  10      267.11      210.08     26.75 o 
   6   1  10       53.93       50.38      7.84 o 
   7   1  10      385.04      377.20     22.30 o 
   8   1  10        5.14        7.68      5.75 o 
   9   1  10       85.58       84.53     12.99 o 
  10   1  10        0.01        0.23      6.14 o 
  11   1  10       40.22       39.06     15.14 o 
  12   1  10        0.65       22.12     14.22 o 
  13   1  10        5.58        3.74      7.55 o 
 -13   2  10        6.76       24.81     11.26 o 
 -12   2  10      281.40      268.37     26.96 o 
 -11   2  10        1.02       15.22      8.32 o 
 -10   2  10       61.39       84.95     14.70 o 
  -9   2  10       16.94        8.16      6.68 o 
  -8   2  10      306.09      271.33     21.10 o 
  -7   2  10        0.62        2.55      7.70 o 
  -6   2  10       55.38       50.43      8.58 o 
  -5   2  10      108.70      118.88     11.38 o 
  -4   2  10     1387.53     1394.19     27.09 o 
  -3   2  10      601.37      630.63     14.73 o 
  -2   2  10       29.54       22.26      3.60 o 
  -1   2  10      316.82      303.78      8.03 o 
   0   2  10      459.63      425.33      7.74 o 
   1   2  10      575.31      594.92      7.75 o 
   2   2  10      254.24      241.45      5.88 o 
   3   2  10       59.45       58.04      4.00 o 
   4   2  10     7075.86     7525.99     72.62 o 
   5   2  10       78.88       88.10     13.27 o 
   6   2  10        0.37        3.81      8.63 o 
   7   2  10       27.39       17.38      6.27 o 
   8   2  10        0.50       -7.44      7.44 o 
   9   2  10        0.39       -1.92      7.32 o 
  10   2  10        0.25        4.61      7.00 o 
  11   2  10        0.69       -3.29      6.09 o 
  12   2  10        0.66        4.16     20.37 o 
  13   2  10        8.73       10.74      9.93 o 
 -12   3  10        4.56       -7.15      8.04 o 
 -11   3  10       15.21       16.63     12.60 o 
 -10   3  10       19.72       11.30      9.22 o 
  -9   3  10      421.94      440.13     29.43 o 
  -8   3  10        1.62       -7.91      7.91 o 
  -7   3  10       31.31       32.55      9.47 o 
  -6   3  10       68.35       75.47     13.86 o 
  -5   3  10       18.50       48.38      7.66 o 
  -4   3  10      144.59      159.43     13.68 o 
  -3   3  10     1275.79     1313.71     27.16 o 
  -2   3  10      278.25      287.34     12.03 o 
  -1   3  10      384.55      459.05     15.63 o 
   0   3  10      259.41      266.64      6.26 o 
   1   3  10      804.02      885.77     13.49 o 
   2   3  10       69.08       85.26      3.36 o 
   3   3  10       13.56       13.78      4.71 o 
   4   3  10      673.11      709.40     23.61 o 
   5   3  10     2926.70     3121.04     76.36 o 
   6   3  10       96.64      102.26     16.79 o 
   7   3  10       16.26       30.05     11.63 o 
   8   3  10        0.87        3.13      7.66 o 
   9   3  10        8.22       14.85     11.19 o 
  10   3  10        5.58      -12.01     12.01 o 
  11   3  10       10.93       20.04     12.86 o 
  12   3  10        1.87       23.31     14.59 o 
 -12   4  10      135.41      144.22     29.43 o 
 -11   4  10        4.24       11.37      7.83 o 
 -10   4  10        0.95        3.67      7.43 o 
  -9   4  10        0.53        6.10      9.00 o 
  -8   4  10       54.24       28.44     10.90 o 
  -7   4  10        5.27       26.25     12.82 o 
  -6   4  10      202.00      232.03     34.31 o 
  -5   4  10        0.03        8.66      6.57 o 
  -4   4  10       44.70       48.93      8.49 o 
  -3   4  10        0.00       -2.23      5.66 o 
  -2   4  10      506.12      730.02     20.92 o 
  -1   4  10       36.77       32.77      3.86 o 
   0   4  10     2398.60     2565.75     37.30 o 
   1   4  10      104.53      116.51      5.83 o 
   2   4  10     2472.98     2779.06     31.18 o 
   3   4  10       16.69       13.74      2.49 o 
   4   4  10      363.96      345.75     16.99 o 
   5   4  10        7.06        7.55      7.60 o 
   6   4  10      526.16      508.18     35.54 o 
   7   4  10        2.93        2.11      8.43 o 
   8   4  10       10.33       42.16     15.99 o 
   9   4  10        1.71       -4.18      7.54 o 
  10   4  10       10.70       -0.33      8.22 o 
  11   4  10       13.13       21.65     11.43 o 
  12   4  10       16.05       -2.14     10.84 o 
 -12   5  10       10.02       32.38     17.59 o 
 -11   5  10       15.20        1.73     11.12 o 
 -10   5  10       26.54       51.20     13.08 o 
  -9   5  10      130.94      154.35     19.51 o 
  -8   5  10        0.76       -3.97      6.21 o 
  -7   5  10       42.65       24.11      9.06 o 
  -6   5  10       82.50       87.01     12.72 o 
  -5   5  10       11.71       20.25      7.41 o 
  -4   5  10      135.68      115.77     12.85 o 
  -3   5  10       28.21       10.70      6.08 o 
  -2   5  10       27.25       22.81      3.14 o 
  -1   5  10       11.83       35.76      6.23 o 
   0   5  10       23.97       21.52      2.90 o 
   1   5  10      813.85      863.29     22.51 o 
   2   5  10        0.19       -0.67      2.99 o 
   3   5  10     1599.17     1699.42     25.45 o 
   4   5  10      139.64      146.14      9.85 o 
   5   5  10      138.02      153.95     12.91 o 
   6   5  10       65.46       76.82     15.93 o 
   7   5  10      408.36      391.88     34.80 o 
   8   5  10        1.34       -6.45      8.19 o 
   9   5  10        5.02       48.65     17.47 o 
  10   5  10        3.29        3.97      8.78 o 
  11   5  10        6.56        1.11     12.18 o 
  12   5  10       12.13      -11.62     11.62 o 
 -11   6  10        3.69       25.30     12.32 o 
 -10   6  10      131.79      181.36     24.32 o 
  -9   6  10       14.46       31.98     15.64 o 
  -8   6  10      247.05      263.34     23.71 o 
  -7   6  10        3.85        3.06      6.32 o 
  -6   6  10        2.07       -0.08      7.39 o 
  -5   6  10        8.87       -0.93     13.59 o 
  -4   6  10      136.77      140.90     16.86 o 
  -3   6  10       52.43       49.52      5.74 o 
  -2   6  10     2967.47     2870.92     36.15 o 
  -1   6  10       13.02       11.58      2.89 o 
   0   6  10     1140.12     1218.95     17.21 o 
   1   6  10       26.94       11.90      8.10 o 
   2   6  10      269.23      261.29     11.35 o 
   3   6  10      114.17      108.88      8.49 o 
   4   6  10       67.37       78.73      7.24 o 
   5   6  10        0.09        2.86      4.18 o 
   6   6  10      587.94      609.92     33.10 o 
   7   6  10        4.38       22.51     11.40 o 
   8   6  10       37.73       54.49     17.18 o 
   9   6  10        6.50       10.03     11.67 o 
  10   6  10       27.39       33.55     15.32 o 
  11   6  10        1.45       19.25     14.19 o 
 -10   7  10        2.16       -0.04      8.89 o 
  -9   7  10      267.48      259.23     25.09 o 
  -8   7  10        0.23       15.34      7.84 o 
  -7   7  10       77.93       38.69      9.69 o 
  -6   7  10        2.80        3.80      6.56 o 
  -5   7  10       48.83       70.49     11.71 o 
  -4   7  10       43.23       36.40      4.87 o 
  -3   7  10        5.49       13.77      3.77 o 
  -2   7  10      154.60      149.84     10.59 o 
  -1   7  10      610.82      617.84     18.74 o 
   0   7  10       15.04       10.92      2.05 o 
   1   7  10        4.09        5.33      3.91 o 
   2   7  10       12.77       11.02      3.29 o 
   3   7  10      458.17      459.40     23.80 o 
   4   7  10       11.34        6.22      9.65 o 
   5   7  10      514.06      578.76     29.32 o 
   6   7  10        1.08        3.71      7.26 o 
   7   7  10       89.42       85.51     19.45 o 
   8   7  10        1.24       -5.73      7.69 o 
   9   7  10       28.99       16.63     12.82 o 
  10   7  10        0.42       22.15     13.55 o 
  -9   8  10        4.32       -2.45      8.58 o 
  -8   8  10        4.75       -6.35     12.25 o 
  -7   8  10       14.60       25.77     10.36 o 
  -6   8  10      533.14      450.04     30.63 o 
  -5   8  10        4.20        1.90      4.86 o 
  -4   8  10      955.89      919.92     40.82 o 
  -3   8  10        4.82       -0.41      5.81 o 
  -2   8  10       26.70        7.25      6.88 o 
  -1   8  10       45.53       28.36      8.72 o 
   0   8  10      151.02      176.68     17.70 o 
   1   8  10        0.40        3.21      4.42 o 
   2   8  10       53.45       42.19     22.35 o 
   3   8  10       11.16       10.54      5.05 o 
   4   8  10      320.32      368.64     22.39 o 
   5   8  10        1.02        3.02      5.79 o 
   6   8  10        0.99        3.31      5.69 o 
   7   8  10        3.40       -2.67      7.03 o 
   8   8  10       74.64       65.30     19.61 o 
   9   8  10        3.74       25.98     14.44 o 
  -8   9  10        0.00        3.13      8.59 o 
  -7   9  10       20.43       28.36     12.82 o 
  -6   9  10       23.36       21.93     11.12 o 
  -5   9  10        7.53        6.09     13.86 o 
  -4   9  10       18.47       32.01     10.56 o 
  -3   9  10       41.56       43.92     14.30 o 
  -2   9  10        2.22        2.64      6.77 o 
  -1   9  10      207.84      209.96     20.50 o 
   0   9  10       20.66       29.13     10.14 o 
   1   9  10        0.20        3.65      6.43 o 
   2   9  10       47.04       43.80     10.31 o 
   3   9  10        0.49        9.39      7.22 o 
   4   9  10        1.11       12.86      7.81 o 
   5   9  10       43.00       12.37      9.32 o 
   6   9  10        2.92       12.68     10.87 o 
   7   9  10       49.08       57.57     18.73 o 
   8   9  10       26.59       26.67     13.08 o 
  -7  10  10        0.03       -9.84     15.01 o 
  -6  10  10        0.16      -10.80     11.52 o 
  -5  10  10        0.07       -2.48     11.96 o 
  -4  10  10        8.54       -8.59      8.59 o 
  -3  10  10        0.07       13.62     10.34 o 
  -2  10  10        7.17       13.27      7.79 o 
  -1  10  10        1.56        9.41      6.84 o 
   0  10  10       19.62       36.93     15.31 o 
   1  10  10       13.35       19.86     10.11 o 
   2  10  10        6.71        9.05      6.88 o 
   3  10  10        1.36       11.22      8.17 o 
   4  10  10        9.35        6.27     13.82 o 
   5  10  10        0.95       -6.84      7.46 o 
   6  10  10       11.92       24.81     16.82 o 
   7  10  10        9.06       10.68     13.18 o 
  -5  11  10       12.66       12.48      7.89 o 
  -4  11  10        3.88        9.92      7.87 o 
  -3  11  10        2.05       18.44      8.63 o 
  -2  11  10        1.31       -2.31     10.13 o 
  -1  11  10       24.14       13.84     13.10 o 
   0  11  10        0.11        6.25     14.74 o 
   1  11  10       49.64       29.94     19.74 o 
   2  11  10        0.22        8.91     21.44 o 
   3  11  10        0.04        2.92     14.75 o 
   4  11  10        9.87       -1.26      6.92 o 
 -13   1  11       49.81       25.16      9.04 o 
 -12   1  11        0.67       -2.42      7.42 o 
 -11   1  11      199.76      197.68     22.19 o 
 -10   1  11        0.24        5.19      6.03 o 
  -9   1  11       33.38       27.21      8.04 o 
  -8   1  11      161.42      163.23     16.35 o 
  -7   1  11      262.84      266.00     19.06 o 
  -6   1  11      340.86      347.45     19.95 o 
  -5   1  11     6194.83     6122.37     74.99 o 
  -4   1  11       17.83       21.41      3.60 o 
  -3   1  11      229.31      201.22      7.32 o 
  -2   1  11      690.94      689.38     11.34 o 
  -1   1  11     4340.13     4247.44     30.57 o 
   0   1  11        0.66        1.86      1.49 o 
   1   1  11      171.17      168.67      6.40 o 
   2   1  11      580.35      581.06      8.33 o 
   3   1  11      269.68      301.44      7.79 o 
   4   1  11        6.73       17.33      3.30 o 
   5   1  11       65.02       84.01      9.27 o 
   6   1  11       26.78       25.20      5.44 o 
   7   1  11        4.85       10.96     12.18 o 
   8   1  11      220.77      232.77     19.15 o 
   9   1  11      262.83      262.06     22.05 o 
  10   1  11       56.99       96.89     14.61 o 
  11   1  11       47.12       64.61     24.91 o 
  12   1  11        7.09       -8.05      8.55 o 
  13   1  11        8.84        3.67      7.66 o 
 -13   2  11        0.00       -9.04      9.27 o 
 -12   2  11       21.65       24.14     11.06 o 
 -11   2  11        9.07       15.84      9.50 o 
 -10   2  11       21.08       21.54      9.17 o 
  -9   2  11       68.29       76.07     12.84 o 
  -8   2  11       72.21       85.62     12.83 o 
  -7   2  11      165.95      152.75     15.00 o 
  -6   2  11      858.46      832.45     31.31 o 
  -5   2  11      171.68      183.97     14.01 o 
  -4   2  11      631.19      692.22     17.31 o 
  -3   2  11       58.33       58.26      5.09 o 
  -2   2  11     7186.61     7322.33     46.96 o 
  -1   2  11      408.44      416.14      9.79 o 
   0   2  11      928.52      864.27     10.57 o 
   1   2  11       47.26       41.79      2.34 o 
   2   2  11      200.61      235.46      8.08 o 
   3   2  11      587.68      606.82     12.05 o 
   4   2  11     1669.62     1597.28     25.18 o 
   5   2  11       10.53       19.12      7.46 o 
   6   2  11      272.66      267.04     25.05 o 
   7   2  11        6.21        3.33      6.70 o 
   8   2  11        9.87       14.64     10.68 o 
   9   2  11       34.60       11.73      6.42 o 
  10   2  11      422.39      461.70     30.86 o 
  11   2  11        3.11        7.42      9.34 o 
  12   2  11        0.46       19.24     11.07 o 
 -12   3  11        0.05       -1.40     19.13 o 
 -11   3  11       20.64       32.44     11.30 o 
 -10   3  11        0.02        0.72      8.42 o 
  -9   3  11       45.79       40.31     10.93 o 
  -8   3  11       77.87       79.42     12.31 o 
  -7   3  11        0.55       -5.38      5.38 o 
  -6   3  11      110.75      121.93     12.79 o 
  -5   3  11     1068.70      996.92     27.70 o 
  -4   3  11      137.08      152.56     13.38 o 
  -3   3  11      419.57      308.34     13.21 o 
  -2   3  11        9.30       18.02      3.57 o 
  -1   3  11       88.07      121.22      6.51 o 
   0   3  11      215.54      230.62      5.98 o 
   1   3  11     1441.79     1510.52     20.69 o 
   2   3  11      178.63      182.88      6.69 o 
   3   3  11      326.64      249.07      8.55 o 
   4   3  11       83.52       83.27      6.26 o 
   5   3  11      403.22      421.92     28.58 o 
   6   3  11       10.29       15.09      8.15 o 
   7   3  11      610.81      648.86     41.13 o 
   8   3  11        8.57        1.93      7.94 o 
   9   3  11       45.89       50.86     14.13 o 
  10   3  11       48.21       35.05     14.08 o 
  11   3  11       39.38       56.68     18.82 o 
  12   3  11        1.58        8.64      9.15 o 
 -12   4  11       57.79       51.15     17.65 o 
 -11   4  11       48.73       48.56     12.24 o 
 -10   4  11        6.00        7.21     14.61 o 
  -9   4  11       27.13       22.57     12.90 o 
  -8   4  11        5.36       20.51     11.69 o 
  -7   4  11      177.32      177.05     18.25 o 
  -6   4  11      267.86      285.62     21.73 o 
  -5   4  11      124.03      127.47     14.00 o 
  -4   4  11      126.40      100.76     11.36 o 
  -3   4  11       50.00       54.19     12.12 o 
  -2   4  11      228.41      197.84     11.02 o 
  -1   4  11       53.48       39.86      3.44 o 
   0   4  11     1971.31     2071.34     30.21 o 
   1   4  11      185.24      202.21      7.70 o 
   2   4  11     1352.55     1262.41     21.11 o 
   3   4  11       32.41       46.35      4.09 o 
   4   4  11     2794.37     3061.57     37.34 o 
   5   4  11      242.69      228.17     15.34 o 
   6   4  11        0.10        6.22      8.93 o 
   7   4  11       68.53       60.44     14.89 o 
   8   4  11     1353.86     1340.40     65.69 o 
   9   4  11        0.06        5.99      8.15 o 
  10   4  11       86.63       89.49     18.96 o 
  11   4  11        3.96       19.82      8.90 o 
  12   4  11       16.09       14.59     11.15 o 
 -12   5  11        2.26        1.88      7.22 o 
 -11   5  11       44.26       54.20     13.78 o 
 -10   5  11        1.02       19.15      9.37 o 
  -9   5  11      253.15      258.03     24.65 o 
  -8   5  11        1.10       -0.32      6.91 o 
  -7   5  11      383.48      345.11     25.49 o 
  -6   5  11        0.69        1.21      7.43 o 
  -5   5  11      398.82      364.96     23.84 o 
  -4   5  11        0.83       -4.88      6.13 o 
  -3   5  11      142.41      194.18     25.86 o 
  -2   5  11       90.66       93.49      7.73 o 
  -1   5  11       43.81       61.04      6.20 o 
   0   5  11       80.19       99.58      6.78 o 
   1   5  11     2300.91     2673.27     36.23 o 
   2   5  11       27.44       24.69      4.52 o 
   3   5  11      583.98      530.79     17.98 o 
   4   5  11      236.13      220.88     12.10 o 
   5   5  11       74.88       78.07      9.46 o 
   6   5  11       24.77       25.93      6.73 o 
   7   5  11       11.79       32.73     14.22 o 
   8   5  11        8.94       10.15      8.12 o 
   9   5  11      483.76      467.03     42.61 o 
  10   5  11        0.45       12.86     10.55 o 
  11   5  11      111.89       56.25     17.60 o 
 -11   6  11        8.30       16.98     15.22 o 
 -10   6  11        5.23       23.87     10.89 o 
  -9   6  11       24.98       38.03     10.59 o 
  -8   6  11        1.32        8.78      6.95 o 
  -7   6  11       90.48       75.17     13.23 o 
  -6   6  11      222.29      250.41     21.59 o 
  -5   6  11       17.84       14.82      5.66 o 
  -4   6  11      313.95      339.72     22.82 o 
  -3   6  11       16.96       10.55      8.37 o 
  -2   6  11      163.07      237.67     12.76 o 
  -1   6  11        0.06        2.55      3.16 o 
   0   6  11     1000.68     1008.47     19.10 o 
   1   6  11       19.10        9.96      5.18 o 
   2   6  11      588.55      592.47     17.05 o 
   3   6  11      447.55      450.88     17.07 o 
   4   6  11        3.71       10.23      3.04 o 
   5   6  11      170.32      175.62     11.57 o 
   6   6  11       11.45        7.22      5.76 o 
   7   6  11        3.20        0.00      6.32 o 
   8   6  11      125.75      148.83     24.83 o 
   9   6  11       12.34       18.28     13.62 o 
  10   6  11       18.93       12.84     12.27 o 
  11   6  11        0.56       -7.23     12.20 o 
 -10   7  11        3.20        4.21      9.24 o 
  -9   7  11        0.76        5.70      8.07 o 
  -8   7  11       10.34        4.68      7.19 o 
  -7   7  11       18.58       18.50      7.56 o 
  -6   7  11        2.29       -3.35     11.60 o 
  -5   7  11       40.11       49.98     15.27 o 
  -4   7  11        0.02       -2.53      2.53 o 
  -3   7  11     2223.97     2127.52     36.00 o 
  -2   7  11        0.19       -3.24      3.24 o 
  -1   7  11        0.57       11.64      5.55 o 
   0   7  11        4.59        8.07      4.04 o 
   1   7  11       71.14       62.20      7.40 o 
   2   7  11        9.36        7.27      3.05 o 
   3   7  11       26.82       19.42      5.85 o 
   4   7  11       36.35       39.04      8.14 o 
   5   7  11        7.65        9.68      7.15 o 
   6   7  11       34.70       32.23     11.90 o 
   7   7  11        0.58       18.61     11.37 o 
   8   7  11       38.09       31.49     13.92 o 
   9   7  11        1.28       21.81     12.93 o 
  10   7  11        5.51       18.38     13.03 o 
  -9   8  11        4.44       -0.29      6.45 o 
  -8   8  11       96.92       94.93     15.21 o 
  -7   8  11        0.27        5.12      5.83 o 
  -6   8  11       50.60       65.10     13.77 o 
  -5   8  11        0.00       -1.66      6.90 o 
  -4   8  11      281.37      239.02     21.61 o 
  -3   8  11        4.75       -3.01      4.54 o 
  -2   8  11       46.61       47.23     10.24 o 
  -1   8  11       32.20       18.62      7.14 o 
   0   8  11       72.47       84.58     12.56 o 
   1   8  11       73.21       76.89      7.90 o 
   2   8  11       20.03       23.42      6.98 o 
   3   8  11      109.57      120.49     11.10 o 
   4   8  11       15.58        2.94      4.65 o 
   5   8  11       30.11       28.12     16.94 o 
   6   8  11       89.06       69.36     11.63 o 
   7   8  11        7.06       -0.73      9.87 o 
   8   8  11        2.88        6.09      9.63 o 
   9   8  11        3.67       14.74     13.51 o 
  -8   9  11        4.86        5.18      7.49 o 
  -7   9  11      108.38      108.17     16.33 o 
  -6   9  11        2.51       13.40      7.89 o 
  -5   9  11        0.03       -2.69      6.42 o 
  -4   9  11        2.00        6.17      7.63 o 
  -3   9  11      171.93      148.10     17.81 o 
  -2   9  11       47.67       61.94     11.78 o 
  -1   9  11      320.29      325.95     25.18 o 
   0   9  11       26.19       33.31      9.85 o 
   1   9  11        4.07       17.45      7.69 o 
   2   9  11        0.25        9.09     10.81 o 
   3   9  11       81.05       83.96     21.43 o 
   4   9  11        0.38       -3.02      8.08 o 
   5   9  11        0.19       -5.82      8.78 o 
   6   9  11        4.92        2.76     10.14 o 
   7   9  11       15.93       26.88     12.96 o 
   8   9  11       39.39       36.58     15.75 o 
  -7  10  11        0.70       -0.72     10.55 o 
  -6  10  11        6.13       14.40     11.03 o 
  -5  10  11        3.43        1.54      6.56 o 
  -4  10  11      129.87      156.97     19.72 o 
  -3  10  11       33.45       28.02      9.63 o 
  -2  10  11       19.31        9.48      8.54 o 
  -1  10  11       73.27       88.99     14.81 o 
   0  10  11      108.99       99.63     15.48 o 
   1  10  11       19.05       23.53      7.96 o 
   2  10  11       32.65       52.99     12.25 o 
   3  10  11        4.86       11.62      8.56 o 
   4  10  11       68.45       69.18     14.40 o 
   5  10  11        0.03       -1.02      7.25 o 
   6  10  11        2.33       -8.94     12.34 o 
  -4  11  11       17.34       30.24     11.23 o 
  -3  11  11        1.34        8.16     15.62 o 
  -2  11  11        0.78        1.16      6.40 o 
  -1  11  11       19.34       37.75     12.58 o 
   0  11  11       14.61       27.24     10.09 o 
   1  11  11       32.45       35.52     10.96 o 
   2  11  11        2.15        0.96      6.34 o 
   3  11  11        0.60       -7.58      7.58 o 
   4  11  11        3.04        7.91      8.11 o 
 -13   0  12       19.49       50.76     19.18 o 
 -12   0  12      212.24      248.88     35.21 o 
 -11   0  12        0.16      -15.18     15.18 o 
 -10   0  12       18.43       25.80     13.54 o 
  -9   0  12      244.17      240.32     30.02 o 
  -8   0  12     1577.90     1483.48     67.48 o 
  -7   0  12       51.91       84.90     17.12 o 
  -6   0  12     1986.98     1899.34     65.75 o 
  -5   0  12      331.92      345.45     25.74 o 
  -4   0  12     1664.25     1609.34     54.65 o 
  -3   0  12      652.56      667.73     54.15 o 
  -2   0  12     6818.62     7117.62     47.66 o 
  -1   0  12       26.63       32.60      4.54 o 
   0   0  12     2781.55     2555.66     22.88 o 
   1   0  12       24.80       27.46      2.72 o 
   2   0  12    13230.00    13124.90     67.04 o 
   3   0  12      493.63      528.76     13.70 o 
   4   0  12     1176.93     1155.85     22.14 o 
   5   0  12        1.53        1.54      5.28 o 
   6   0  12     1260.12     1317.90     53.90 o 
   7   0  12        0.52       -0.94      6.53 o 
   8   0  12      212.47      204.74     25.34 o 
   9   0  12       18.55       21.23     10.46 o 
  10   0  12      248.67      266.18     32.43 o 
  11   0  12       23.88       50.86     14.81 o 
  12   0  12       28.97       43.69     18.33 o 
  13   0  12       13.84        2.11      8.84 o 
 -13   1  12       24.63       10.95      8.50 o 
 -12   1  12        3.61        2.44      9.01 o 
 -11   1  12      100.20      134.61     18.94 o 
 -10   1  12       19.04       14.44      8.42 o 
  -9   1  12      171.90      158.36     17.24 o 
  -8   1  12       15.41       10.26      8.16 o 
  -7   1  12      623.53      670.80     30.09 o 
  -6   1  12       15.71       25.05      7.17 o 
  -5   1  12     4815.93     4789.03     66.60 o 
  -4   1  12        1.17        2.72      3.10 o 
  -3   1  12       89.77       68.73      4.37 o 
  -2   1  12       12.74       13.66      2.15 o 
  -1   1  12      506.64      585.36     16.52 o 
   0   1  12       10.77       14.53      1.96 o 
   1   1  12    12667.13    12760.87     59.53 o 
   2   1  12      536.68      567.58      8.69 o 
   3   1  12     1998.82     1879.32     19.37 o 
   4   1  12       14.74       13.71      2.88 o 
   5   1  12      119.82      131.27     11.34 o 
   6   1  12        4.54        1.05      4.62 o 
   7   1  12     1122.39     1072.90     37.74 o 
   8   1  12       40.53       37.75      9.42 o 
   9   1  12      209.51      213.52     20.29 o 
  10   1  12        0.06       -7.03      7.03 o 
  11   1  12       25.41       27.98     16.04 o 
  12   1  12        0.90       -7.28      7.28 o 
  13   1  12       14.16       24.56     11.08 o 
 -13   2  12        0.22        1.76      7.84 o 
 -12   2  12        0.54       13.70      9.21 o 
 -11   2  12        3.97        6.96      7.79 o 
 -10   2  12      221.29      210.05     21.56 o 
  -9   2  12       25.25       20.14      8.55 o 
  -8   2  12      179.12      159.46     16.14 o 
  -7   2  12       68.11       77.93     11.41 o 
  -6   2  12      792.91      831.09     37.66 o 
  -5   2  12      102.85      131.06     11.79 o 
  -4   2  12      654.77      712.74     17.55 o 
  -3   2  12      377.72      392.15     12.57 o 
  -2   2  12      534.45      563.24     13.33 o 
  -1   2  12       51.43       57.43      3.51 o 
   0   2  12     2639.30     2609.19     28.21 o 
   1   2  12      591.66      596.17      9.95 o 
   2   2  12      108.46      116.14      4.37 o 
   3   2  12        8.94        6.84      2.23 o 
   4   2  12       29.71       42.57      5.00 o 
   5   2  12        6.29       14.01      6.43 o 
   6   2  12      141.62      128.75     17.86 o 
   7   2  12      123.27      115.29     18.15 o 
   8   2  12      721.97      747.06     47.49 o 
   9   2  12        6.48       -9.60      9.60 o 
  10   2  12        6.58       22.15      9.71 o 
  11   2  12        0.10      -10.82     11.58 o 
  12   2  12      113.79      111.42     25.15 o 
 -12   3  12        6.69       19.62     11.21 o 
 -11   3  12       30.62       23.04     25.93 o 
 -10   3  12       10.88       -5.49      7.41 o 
  -9   3  12       32.35       28.67      8.92 o 
  -8   3  12        0.31       -6.76      6.76 o 
  -7   3  12      150.91      154.00     15.94 o 
  -6   3  12       45.05       38.94      6.41 o 
  -5   3  12       70.27       65.00      8.11 o 
  -4   3  12       47.17       33.46      7.28 o 
  -3   3  12      857.69      780.72     21.24 o 
  -2   3  12       19.31        8.60      5.62 o 
  -1   3  12        4.00        6.58      2.63 o 
   0   3  12      116.75      128.96      4.92 o 
   1   3  12       91.10      127.54      5.73 o 
   2   3  12        0.02        0.75      1.36 o 
   3   3  12      290.47      354.68      8.58 o 
   4   3  12       47.22       47.80      4.54 o 
   5   3  12     1593.85     1572.71     39.25 o 
   6   3  12      177.54      174.63     20.51 o 
   7   3  12       15.03       16.57      7.71 o 
   8   3  12        1.52      -10.17     10.17 o 
   9   3  12       42.25       39.31     15.08 o 
  10   3  12       13.16       33.31     12.89 o 
  11   3  12       31.18       51.27     18.47 o 
  12   3  12        8.92       13.86     11.15 o 
 -12   4  12        8.71       -6.58     14.08 o 
 -11   4  12        2.85       18.02      9.42 o 
 -10   4  12       12.93       25.67      8.53 o 
  -9   4  12        0.99       25.31     14.38 o 
  -8   4  12      364.69      385.40     27.57 o 
  -7   4  12       10.06       23.47      8.99 o 
  -6   4  12       11.27       46.40     16.95 o 
  -5   4  12       20.46       35.41      8.50 o 
  -4   4  12        0.05        4.84      4.64 o 
  -3   4  12        0.04        4.45      4.61 o 
  -2   4  12       27.82       23.26      4.10 o 
  -1   4  12      119.42      134.41      7.48 o 
   0   4  12      978.54      924.19     14.05 o 
   1   4  12      210.64      218.69      8.11 o 
   2   4  12       49.09       39.47      4.05 o 
   3   4  12       77.91       74.41      5.15 o 
   4   4  12      508.61      483.78     15.28 o 
   5   4  12       70.30       70.37      9.20 o 
   6   4  12      630.66      633.32     27.39 o 
   7   4  12        1.60       -8.30      8.30 o 
   8   4  12        0.90       -0.99      8.40 o 
   9   4  12        0.08        9.90     11.37 o 
  10   4  12       69.65       77.95     18.98 o 
  11   4  12        0.13       -6.73      9.18 o 
  12   4  12       24.83       29.69     15.53 o 
 -11   5  12        4.44       10.08     10.22 o 
 -10   5  12        0.52       -2.80     11.63 o 
  -9   5  12      287.69      302.65     44.12 o 
  -8   5  12        2.02        0.90      7.26 o 
  -7   5  12      129.79      145.77     16.93 o 
  -6   5  12        2.05        5.31     14.42 o 
  -5   5  12      350.78      391.75     24.96 o 
  -4   5  12       50.67       56.07      8.95 o 
  -3   5  12      216.51      174.46     15.99 o 
  -2   5  12        3.88        2.60      6.12 o 
  -1   5  12        5.19       17.88      4.06 o 
   0   5  12        7.60        8.27      1.69 o 
   1   5  12      807.20      814.20     18.22 o 
   2   5  12       37.44       30.54      4.70 o 
   3   5  12      461.00      507.50     17.99 o 
   4   5  12       16.97        7.45      5.43 o 
   5   5  12      215.73      217.71     13.20 o 
   6   5  12       19.32       20.40      7.53 o 
   7   5  12      606.76      596.16     28.70 o 
   8   5  12        0.79        9.15      8.86 o 
   9   5  12       12.48       26.95     14.44 o 
  10   5  12        5.29       21.83     12.61 o 
  11   5  12        0.52      -10.27     10.99 o 
 -11   6  12        9.42       12.25      7.32 o 
 -10   6  12       18.44       21.99      9.57 o 
  -9   6  12       12.57       11.05      8.52 o 
  -8   6  12       49.98       80.23     13.90 o 
  -7   6  12       33.80       38.12     12.94 o 
  -6   6  12      756.35      688.54     36.20 o 
  -5   6  12       45.33       35.25      7.78 o 
  -4   6  12        0.87        5.83     16.70 o 
  -3   6  12       59.99       61.35     10.55 o 
  -2   6  12      673.95      679.30     18.92 o 
  -1   6  12        6.89        3.12      3.54 o 
   0   6  12      245.94      285.02     11.33 o 
   1   6  12       23.30       15.05      6.64 o 
   2   6  12      285.70      256.15     11.77 o 
   3   6  12      144.04      132.51      9.67 o 
   4   6  12      113.19       91.48      8.04 o 
   5   6  12        0.76        1.83      4.14 o 
   6   6  12      167.30      163.88     14.43 o 
   7   6  12       18.91       10.91      5.23 o 
   8   6  12        0.06       11.95      7.97 o 
   9   6  12        0.88       18.39     12.60 o 
  10   6  12       35.84       32.15     14.06 o 
  11   6  12        1.62        7.21     12.38 o 
 -10   7  12        1.96       10.52      7.79 o 
  -9   7  12       61.53       43.49     12.84 o 
  -8   7  12       10.51        7.44      6.08 o 
  -7   7  12       45.40       45.16     10.44 o 
  -6   7  12       28.46       26.85      7.38 o 
  -5   7  12       34.85       20.70      8.20 o 
  -4   7  12        1.29       -0.28      3.72 o 
  -3   7  12      269.73      251.94     13.48 o 
  -2   7  12       25.35       24.66      4.67 o 
  -1   7  12       61.10       76.99     15.29 o 
   0   7  12       37.69       24.34     17.05 o 
   1   7  12       39.99       55.10     11.49 o 
   2   7  12       15.75       11.78      3.02 o 
   3   7  12      284.54      315.58     18.43 o 
   4   7  12       62.61       80.77     11.16 o 
   5   7  12       25.77       28.33     10.68 o 
   6   7  12        0.00        6.12      5.36 o 
   7   7  12       39.66       53.30     11.76 o 
   8   7  12        5.59       14.55     11.17 o 
   9   7  12       76.86       68.70     19.28 o 
  10   7  12        2.32        6.31      9.52 o 
  -9   8  12        1.67       10.87     11.60 o 
  -8   8  12        0.42       17.84     10.31 o 
  -7   8  12        0.19        9.33      7.81 o 
  -6   8  12      668.72      649.48     37.25 o 
  -5   8  12       10.67        8.37      5.60 o 
  -4   8  12        0.06        3.81     10.45 o 
  -3   8  12       38.76       26.92      6.92 o 
  -2   8  12      111.91       82.37     12.93 o 
  -1   8  12       17.86       16.18      6.25 o 
   0   8  12      375.02      431.71     26.89 o 
   1   8  12        6.94        4.86      3.57 o 
   2   8  12        1.56        1.68      5.71 o 
   3   8  12       20.62       19.24      5.64 o 
   4   8  12       37.77       32.65      9.30 o 
   5   8  12        0.33       -6.83      6.83 o 
   6   8  12       17.71       12.97      6.62 o 
   7   8  12        7.49        4.10      5.18 o 
   8   8  12       15.77       37.04     10.17 o 
   9   8  12       25.12       44.37     19.14 o 
  -8   9  12        1.54       13.12      8.55 o 
  -7   9  12       61.99       64.78     13.41 o 
  -6   9  12        2.24        7.30     12.85 o 
  -5   9  12       13.95       25.86     10.41 o 
  -4   9  12        8.32       13.10     12.71 o 
  -3   9  12      245.79      234.46     22.02 o 
  -2   9  12        4.09       15.65      6.44 o 
  -1   9  12      174.00      161.22     17.93 o 
   0   9  12        2.23        6.89     11.03 o 
   1   9  12      141.82      133.93     16.98 o 
   2   9  12       45.64       50.21     11.15 o 
   3   9  12       71.43       75.89     13.24 o 
   4   9  12        7.32       -5.40      7.59 o 
   5   9  12       38.95       30.40     12.30 o 
   6   9  12        0.13        5.63      8.60 o 
   7   9  12        1.68       18.93     13.99 o 
   8   9  12        6.73        3.98     12.54 o 
  -6  10  12      138.15      138.53     19.01 o 
  -5  10  12        5.04       -2.23     10.89 o 
  -4  10  12       69.26       74.48     14.75 o 
  -3  10  12        3.59        6.65     12.34 o 
  -2  10  12       79.24       73.83     14.71 o 
  -1  10  12        6.29       17.10      8.90 o 
   0  10  12       21.11       24.88     14.83 o 
   1  10  12       14.25       26.90      9.18 o 
   2  10  12       47.23       43.90     10.65 o 
   3  10  12        0.14       -7.83      7.91 o 
   4  10  12        6.15        6.11      6.90 o 
   5  10  12        0.07       -1.40      7.42 o 
   6  10  12      188.33      179.41     29.56 o 
  -4  11  12        1.54       -6.97      6.97 o 
  -3  11  12       13.37       44.15     11.07 o 
  -2  11  12        9.69       13.69      9.00 o 
  -1  11  12       71.55       63.81     14.01 o 
   0  11  12       15.41       27.84      9.86 o 
   1  11  12        2.94       17.37      8.42 o 
   2  11  12        2.35       11.92     16.39 o 
   3  11  12       28.48       40.57     12.68 o 
   4  11  12        0.60       -5.63      8.33 o 
 -13   1  13        0.01        1.14     12.03 o 
 -12   1  13        0.00        7.14      8.38 o 
 -11   1  13        4.79       14.59     17.49 o 
 -10   1  13       53.34       49.85     10.97 o 
  -9   1  13      107.31      133.79     16.36 o 
  -8   1  13      161.45      145.82     16.60 o 
  -7   1  13      297.47      316.12     21.14 o 
  -6   1  13       81.54       96.12     12.03 o 
  -5   1  13      314.54      384.65     22.99 o 
  -4   1  13       59.88       69.05      6.34 o 
  -3   1  13      160.11      159.24      6.55 o 
  -2   1  13       41.91       44.45      2.87 o 
  -1   1  13    17301.38    17159.67     50.13 o 
   0   1  13       19.71       17.47      2.50 o 
   1   1  13     7580.39     8677.03    123.21 o 
   2   1  13      348.87      334.43      6.75 o 
   3   1  13        9.85       18.18      2.50 o 
   4   1  13      123.10      143.59      7.23 o 
   5   1  13      186.16      186.59     18.33 o 
   6   1  13       56.95       55.60      8.65 o 
   7   1  13        3.38        5.38      5.83 o 
   8   1  13      239.74      270.19     20.80 o 
   9   1  13      506.53      503.82     30.66 o 
  10   1  13       63.33       70.61     12.94 o 
  11   1  13        2.74        3.67      8.13 o 
  12   1  13        3.63       -1.93     10.03 o 
 -12   2  13       10.09       29.89     10.58 o 
 -11   2  13        5.77        1.72      7.58 o 
 -10   2  13       23.38       22.65     10.36 o 
  -9   2  13      100.64      107.26     19.76 o 
  -8   2  13      150.11      142.75     16.40 o 
  -7   2  13      105.69       98.00     11.91 o 
  -6   2  13        5.71        9.96      5.58 o 
  -5   2  13        4.35        9.95      4.16 o 
  -4   2  13      798.22      855.96     19.43 o 
  -3   2  13       84.85      101.19      6.14 o 
  -2   2  13     3144.37     2934.35     30.07 o 
  -1   2  13       41.65       46.38      3.12 o 
   0   2  13      321.64      270.74     10.96 o 
   1   2  13      190.44      198.89      9.70 o 
   2   2  13     4419.19     4822.99     27.19 o 
   3   2  13      127.54      121.60      5.12 o 
   4   2  13     3921.02     3917.88     37.00 o 
   5   2  13       11.26        8.98      4.70 o 
   6   2  13       85.54       91.45     14.74 o 
   7   2  13       27.08       33.21     11.59 o 
   8   2  13        0.40        9.83     10.46 o 
   9   2  13       26.70       23.84     11.06 o 
  10   2  13      127.83      164.33     25.73 o 
  11   2  13       23.76       18.25      9.81 o 
  12   2  13       56.85       90.66     23.08 o 
 -12   3  13        2.16        2.85     18.88 o 
 -11   3  13       15.53        5.82     18.05 o 
 -10   3  13        6.84       11.29      7.31 o 
  -9   3  13       69.71       79.20     13.03 o 
  -8   3  13      109.78      124.99     15.09 o 
  -7   3  13      807.83      847.03     35.27 o 
  -6   3  13       82.06       83.89      9.39 o 
  -5   3  13       11.70        6.22      4.06 o 
  -4   3  13       33.58       39.42      8.40 o 
  -3   3  13     1679.73     1622.32     31.04 o 
  -2   3  13      106.51      125.81      8.21 o 
  -1   3  13      716.14      681.81     16.50 o 
   0   3  13       68.55       84.97      4.06 o 
   1   3  13      240.78      198.98      7.20 o 
   2   3  13      113.03      111.35      4.61 o 
   3   3  13       78.99      105.87      4.95 o 
   4   3  13       23.02       15.89      2.88 o 
   5   3  13       48.98       48.05      7.91 o 
   6   3  13       45.69       40.42     10.33 o 
   7   3  13      176.68      185.05     22.93 o 
   8   3  13       22.11        8.07      8.51 o 
   9   3  13      286.97      306.65     34.66 o 
  10   3  13       28.53       41.38     14.03 o 
  11   3  13      303.42      304.68     39.23 o 
  12   3  13        7.27        5.16      8.49 o 
 -12   4  13        6.13       12.92     14.89 o 
 -11   4  13       68.17       95.17     23.53 o 
 -10   4  13        1.64       -9.43      9.43 o 
  -9   4  13       19.55       18.97      9.17 o 
  -8   4  13      524.87      519.20     32.19 o 
  -7   4  13      114.16      135.95     16.20 o 
  -6   4  13      284.63      298.65     22.03 o 
  -5   4  13       70.61       69.82     11.17 o 
  -4   4  13       34.66       10.66      5.45 o 
  -3   4  13        9.10        3.49      4.74 o 
  -2   4  13      813.57      769.77     21.75 o 
  -1   4  13        4.39        1.98      2.45 o 
   0   4  13      789.16      766.86     13.18 o 
   1   4  13       56.97       66.54      5.38 o 
   2   4  13     1000.23     1037.99     17.91 o 
   3   4  13        0.52        2.58      2.31 o 
   4   4  13      778.14      743.11     14.74 o 
   5   4  13       15.84       13.53      4.18 o 
   6   4  13        9.66       16.81      7.46 o 
   7   4  13       30.85       37.68     10.84 o 
   8   4  13       13.55       12.10      8.19 o 
   9   4  13        0.11        6.39     10.14 o 
  10   4  13        6.50       -1.09      8.38 o 
  11   4  13        4.43       19.05     13.93 o 
  12   4  13        3.13       13.32     10.02 o 
 -11   5  13       86.79       50.09     22.42 o 
 -10   5  13        0.69       22.34     15.76 o 
  -9   5  13      401.03      396.50     30.59 o 
  -8   5  13       21.76       30.38     11.16 o 
  -7   5  13      137.60      152.73     17.90 o 
  -6   5  13        0.54        4.82      7.02 o 
  -5   5  13      274.07      229.68     19.48 o 
  -4   5  13        0.05       -2.70      5.97 o 
  -3   5  13       40.03       48.98     10.00 o 
  -2   5  13       23.07       21.79      6.00 o 
  -1   5  13     1733.82     1757.07     29.23 o 
   0   5  13      143.25      167.65      6.04 o 
   1   5  13       19.14       21.87      3.87 o 
   2   5  13       66.35       72.66      6.89 o 
   3   5  13       49.51       61.29      6.72 o 
   4   5  13      109.68      113.35      8.01 o 
   5   5  13       11.13        5.97      4.14 o 
   6   5  13       58.07       73.43     21.91 o 
   7   5  13      155.54      192.78     17.23 o 
   8   5  13       15.77       27.70     13.30 o 
   9   5  13       57.46       42.76     13.81 o 
  10   5  13        2.17        3.70      9.50 o 
  11   5  13       35.41        0.40     12.24 o 
 -11   6  13        9.99       -4.56      7.05 o 
 -10   6  13        2.64       -7.27      7.27 o 
  -9   6  13        0.01        3.03      7.98 o 
  -8   6  13      124.33       93.85     15.83 o 
  -7   6  13        0.25       -2.41      6.48 o 
  -6   6  13     1250.81     1139.74     46.14 o 
  -5   6  13        7.46        4.39     19.52 o 
  -4   6  13        4.76        9.87      7.08 o 
  -3   6  13       41.39       33.02      8.87 o 
  -2   6  13      114.69      126.69      9.82 o 
  -1   6  13      123.37      129.59     10.04 o 
   0   6  13     1495.16     1485.87     32.42 o 
   1   6  13       14.06        8.43     11.83 o 
   2   6  13       18.75       23.88      4.70 o 
   3   6  13      145.98      137.64     10.33 o 
   4   6  13      147.50      156.56     13.97 o 
   5   6  13      165.51      168.28     11.48 o 
   6   6  13      577.28      580.30     22.92 o 
   7   6  13        3.73        6.01     10.57 o 
   8   6  13       47.07       43.61     16.51 o 
   9   6  13        5.43       19.26      7.51 o 
  10   6  13        4.13        6.41     10.64 o 
  11   6  13        1.97        0.60     10.26 o 
 -10   7  13        1.21        9.34      8.07 o 
  -9   7  13        0.08       -3.50     14.09 o 
  -8   7  13        0.00       -0.51      9.44 o 
  -7   7  13      118.31      102.14     15.88 o 
  -6   7  13        3.06       -6.95      6.95 o 
  -5   7  13       36.69        8.53      6.90 o 
  -4   7  13        2.09        3.04      3.43 o 
  -3   7  13        7.99       19.25      5.49 o 
  -2   7  13        3.02        2.17      2.67 o 
  -1   7  13        6.25       10.24      5.67 o 
   0   7  13        0.51        2.62      5.80 o 
   1   7  13      710.64      711.83     31.45 o 
   2   7  13       44.01       49.11      6.65 o 
   3   7  13       51.17       65.63      6.98 o 
   4   7  13       54.39       56.83     14.20 o 
   5   7  13        5.74        2.78      5.95 o 
   6   7  13        6.83       -1.17      5.78 o 
   7   7  13        9.44       13.44     17.23 o 
   8   7  13       21.61       10.57      9.19 o 
   9   7  13      156.13      123.83     23.66 o 
  10   7  13        0.99       -6.44      9.72 o 
  -9   8  13        2.57        9.19     19.79 o 
  -8   8  13        0.62        4.50     15.83 o 
  -7   8  13       21.13        5.65     10.64 o 
  -6   8  13       27.40       40.07     11.58 o 
  -5   8  13       87.68       75.32     15.48 o 
  -4   8  13       49.22       53.48     11.51 o 
  -3   8  13      148.60      161.87     14.35 o 
  -2   8  13       25.94       11.53      6.29 o 
  -1   8  13       61.58       59.15     10.62 o 
   0   8  13        7.70       12.59      6.36 o 
   1   8  13       66.60       61.40      8.55 o 
   2   8  13       15.62       24.38      8.08 o 
   3   8  13       79.14       74.66      9.06 o 
   4   8  13       37.12       63.85     10.79 o 
   5   8  13       10.47        7.10      7.87 o 
   6   8  13       79.44       53.99     10.06 o 
   7   8  13        1.76        4.06      8.65 o 
   8   8  13       28.75       52.32     12.01 o 
   9   8  13        4.45       20.11      7.96 o 
  -8   9  13        5.18        4.37      9.91 o 
  -7   9  13       17.37       36.46     12.43 o 
  -6   9  13        1.70       -1.51     13.87 o 
  -5   9  13       72.03       57.10     11.80 o 
  -4   9  13        0.36       10.26      7.01 o 
  -3   9  13       58.41       74.17     13.56 o 
  -2   9  13        5.26        6.12      9.96 o 
  -1   9  13       30.52       45.81     10.23 o 
   0   9  13        0.95        4.03     17.81 o 
   1   9  13       37.69       20.19      9.01 o 
   2   9  13       19.73       16.14     10.60 o 
   3   9  13       26.84       21.68      8.02 o 
   4   9  13        3.60       -2.57      7.51 o 
   5   9  13        0.01       14.20     12.71 o 
   6   9  13        2.12        9.77      9.31 o 
   7   9  13        4.49        0.71      8.34 o 
   8   9  13       19.16       44.82     16.04 o 
  -6  10  13        8.74        4.89      6.14 o 
  -5  10  13        0.20       13.24      8.35 o 
  -4  10  13      107.59      110.02     16.21 o 
  -3  10  13       50.53       59.30     12.70 o 
  -2  10  13       10.97       13.69      6.90 o 
  -1  10  13       85.56       73.01     19.20 o 
   0  10  13       36.87       46.07     11.40 o 
   1  10  13       21.23       31.94      9.08 o 
   2  10  13       23.15       32.64     10.41 o 
   3  10  13        0.75       -0.10      5.99 o 
   4  10  13        4.87        1.82     19.30 o 
   5  10  13        5.05        5.28      6.99 o 
   6  10  13        0.48       18.47     10.77 o 
  -4  11  13       10.54        9.61      7.67 o 
  -3  11  13       35.63       23.19     12.52 o 
  -2  11  13       14.53       17.75      9.81 o 
  -1  11  13       66.06       64.11     13.84 o 
   0  11  13        0.44       16.21     23.20 o 
   1  11  13       16.80       18.73      8.95 o 
   2  11  13        0.00       -0.35     22.68 o 
   3  11  13        3.90        1.20      7.87 o 
 -12   0  14       16.61       30.35     14.65 o 
 -11   0  14        1.60       -7.29     11.47 o 
 -10   0  14      164.57      163.62     25.25 o 
  -9   0  14      262.64      315.17     33.90 o 
  -8   0  14      675.61      831.26     50.70 o 
  -7   0  14      182.19      183.68     22.32 o 
  -6   0  14       67.50       72.92     13.66 o 
  -5   0  14       83.61      101.35     14.61 o 
  -4   0  14     3697.64     3590.14     73.01 o 
  -3   0  14      704.70      725.08     18.27 o 
  -2   0  14     3028.07     3545.03     39.51 o 
  -1   0  14       73.24       92.09      6.24 o 
   0   0  14      398.96      492.78     16.61 o 
   1   0  14      278.41      297.15      9.75 o 
   2   0  14     7029.66     6939.39     48.22 o 
   3   0  14        7.12        9.97      3.22 o 
   4   0  14      102.20       93.37      6.95 o 
   5   0  14      122.15      115.54     11.50 o 
   6   0  14      435.61      460.83     32.33 o 
   7   0  14        3.60       18.39     10.77 o 
   8   0  14      558.15      603.60     43.52 o 
   9   0  14       90.65      111.65     20.75 o 
  10   0  14      298.07      288.02     34.20 o 
  11   0  14       42.58       50.63     17.11 o 
  12   0  14       30.60       47.69     18.22 o 
 -12   1  14        0.21      -13.05     13.05 o 
 -11   1  14       52.95       55.91     12.58 o 
 -10   1  14       37.84       51.25     12.14 o 
  -9   1  14      490.81      468.78     29.40 o 
  -8   1  14       24.01       18.85      7.19 o 
  -7   1  14      374.42      363.69     24.16 o 
  -6   1  14        6.68       -3.03      5.14 o 
  -5   1  14        3.69       -0.96      5.92 o 
  -4   1  14       75.06       73.22      6.86 o 
  -3   1  14      168.46      140.26      6.28 o 
  -2   1  14        6.77        9.04      1.66 o 
  -1   1  14    13266.77    13896.49    182.67 o 
   0   1  14        0.76       -1.33      4.04 o 
   1   1  14     8487.85     9390.26     84.51 o 
   2   1  14        2.71        2.25      1.69 o 
   3   1  14     1752.34     1727.76     17.74 o 
   4   1  14      151.27      165.87      7.41 o 
   5   1  14     2771.30     2657.90     43.96 o 
   6   1  14       19.55       24.14      9.52 o 
   7   1  14       91.16       94.52     11.94 o 
   8   1  14       38.89       37.05      8.93 o 
   9   1  14        0.46       13.50      7.46 o 
  10   1  14        2.09       -1.46      6.47 o 
  11   1  14       15.70        6.51     13.15 o 
  12   1  14        4.79       28.35     14.58 o 
 -12   2  14       52.46       57.12     13.43 o 
 -11   2  14       26.74       40.15     15.00 o 
 -10   2  14      130.25      119.31     16.63 o 
  -9   2  14       16.05        9.22      6.79 o 
  -8   2  14      413.85      377.83     24.93 o 
  -7   2  14       73.15       82.17     11.50 o 
  -6   2  14      179.41      191.68     15.70 o 
  -5   2  14      192.37      211.94     12.87 o 
  -4   2  14     3594.79     3838.83     40.81 o 
  -3   2  14       11.65        9.15      2.42 o 
  -2   2  14     1968.47     1778.43     23.44 o 
  -1   2  14       51.82       48.68      3.17 o 
   0   2  14      170.33      199.55      9.97 o 
   1   2  14      388.29      402.20     13.48 o 
   2   2  14     3363.08     3555.07     23.51 o 
   3   2  14       36.14       49.06      3.48 o 
   4   2  14     7082.39     7136.11     79.36 o 
   5   2  14       26.03       31.90      5.59 o 
   6   2  14      664.81      678.57     38.39 o 
   7   2  14      145.70      149.97     20.37 o 
   8   2  14      135.91      136.61     20.51 o 
   9   2  14       24.12       12.49      7.96 o 
  10   2  14       35.03       51.42     16.57 o 
  11   2  14        0.72        9.52     10.67 o 
  12   2  14      147.57      150.63     28.17 o 
 -12   3  14        0.28        9.94     25.79 o 
 -11   3  14       19.01       38.35     11.89 o 
 -10   3  14        0.01        2.35      8.69 o 
  -9   3  14       88.83       95.59     14.27 o 
  -8   3  14        4.35       -2.71      6.30 o 
  -7   3  14       78.24       89.33     11.34 o 
  -6   3  14       27.47       35.70      6.86 o 
  -5   3  14       47.23       37.03      6.43 o 
  -4   3  14       45.72       40.61      7.62 o 
  -3   3  14     2431.00     2522.12     38.33 o 
  -2   3  14       53.71       68.49      6.08 o 
  -1   3  14      952.96     1006.44     14.27 o 
   0   3  14       72.26       80.88      4.25 o 
   1   3  14     1256.97     1205.77     29.10 o 
   2   3  14       56.37       65.95      3.62 o 
   3   3  14     2592.51     2657.08     23.16 o 
   4   3  14       59.22       64.11      5.56 o 
   5   3  14      615.90      647.65     21.88 o 
   6   3  14      197.51      208.79     16.24 o 
   7   3  14      307.68      281.12     27.74 o 
   8   3  14        9.52       -9.07      9.33 o 
   9   3  14      145.90      111.99     20.20 o 
  10   3  14        0.44      -14.43     14.43 o 
  11   3  14        6.89        1.51     10.17 o 
  12   3  14       26.03       39.26     15.65 o 
 -12   4  14        3.17        4.85     11.20 o 
 -11   4  14        5.97        5.06      7.82 o 
 -10   4  14        0.46        0.02     20.04 o 
  -9   4  14        4.19        1.80      8.43 o 
  -8   4  14        3.73       17.79     10.14 o 
  -7   4  14        1.13       -1.82      7.96 o 
  -6   4  14        3.59       13.70      8.66 o 
  -5   4  14        5.36       -2.70      6.41 o 
  -4   4  14      435.76      390.16     23.86 o 
  -3   4  14       29.27       28.98      5.88 o 
  -2   4  14      145.67      195.12     11.15 o 
  -1   4  14      131.94      149.37      6.70 o 
   0   4  14      109.10      127.16      6.07 o 
   1   4  14      175.11      164.12      9.43 o 
   2   4  14        1.22        1.89      1.99 o 
   3   4  14        7.16        9.92      2.63 o 
   4   4  14      959.52      955.15     16.72 o 
   5   4  14       24.06       21.93      5.28 o 
   6   4  14       59.37       76.21     10.32 o 
   7   4  14       19.17       20.20      8.20 o 
   8   4  14        1.17        6.40      6.79 o 
   9   4  14        6.74       20.59     13.76 o 
  10   4  14       18.70       23.92     11.49 o 
  11   4  14        0.43       12.72     11.67 o 
 -11   5  14      107.17       92.69     17.77 o 
 -10   5  14       13.53        8.64      8.73 o 
  -9   5  14        0.12        7.47     15.25 o 
  -8   5  14       14.54       22.88     10.32 o 
  -7   5  14      108.07      107.65     16.12 o 
  -6   5  14       20.89       -1.11      8.10 o 
  -5   5  14      183.19      177.16     18.04 o 
  -4   5  14       43.14       39.83      8.68 o 
  -3   5  14      373.09      359.49     22.80 o 
  -2   5  14       45.14       44.90      8.41 o 
  -1   5  14      566.92      580.31     17.10 o 
   0   5  14        3.14        6.42      3.61 o 
   1   5  14      699.16      699.71     20.83 o 
   2   5  14       69.50       63.36      6.02 o 
   3   5  14       78.01       90.94      8.14 o 
   4   5  14       46.35       44.96      6.66 o 
   5   5  14      319.19      353.84     16.90 o 
   6   5  14      146.21      145.38     11.81 o 
   7   5  14       12.73       17.16      7.15 o 
   8   5  14        7.58       11.87      7.43 o 
   9   5  14        0.34        4.52      6.73 o 
  10   5  14       27.97       52.58     16.22 o 
  11   5  14        5.12        7.70     10.27 o 
 -11   6  14       12.51       18.54     11.28 o 
 -10   6  14        1.58        8.30      9.32 o 
  -9   6  14        1.82        2.41      7.59 o 
  -8   6  14      358.79      348.30     28.36 o 
  -7   6  14       43.50       43.07     10.30 o 
  -6   6  14      190.32      200.23     20.63 o 
  -5   6  14      230.86      209.96     19.69 o 
  -4   6  14     1109.02     1026.49     41.96 o 
  -3   6  14       29.56       27.07      7.94 o 
  -2   6  14      131.52      134.10      8.97 o 
  -1   6  14       66.52       71.78      7.60 o 
   0   6  14      327.55      335.41     13.62 o 
   1   6  14       68.47       53.99      7.81 o 
   2   6  14      952.00      992.49     23.40 o 
   3   6  14       27.16       26.15      5.27 o 
   4   6  14      160.55      182.93     12.21 o 
   5   6  14        2.24       -3.84      3.84 o 
   6   6  14        3.30       10.43      5.92 o 
   7   6  14       41.15       40.42      7.22 o 
   8   6  14       69.69       59.54     12.13 o 
   9   6  14        6.61       23.72     14.86 o 
  10   6  14        2.16        3.18      8.54 o 
 -10   7  14        7.47       14.37      9.73 o 
  -9   7  14      224.36      248.70     25.77 o 
  -8   7  14        9.63        2.24     10.61 o 
  -7   7  14        7.16       -4.63      8.24 o 
  -6   7  14        4.25        4.88     11.37 o 
  -5   7  14       28.33       23.49      8.45 o 
  -4   7  14       72.12       77.32     12.01 o 
  -3   7  14      856.01      866.44     26.51 o 
  -2   7  14       34.58       35.27      5.26 o 
  -1   7  14      298.85      292.36     15.19 o 
   0   7  14       12.40       20.03      7.62 o 
   1   7  14      196.71      192.43     16.93 o 
   2   7  14       71.94       94.48      9.11 o 
   3   7  14      490.77      516.70     18.12 o 
   4   7  14        1.70        1.81      5.49 o 
   5   7  14      130.28      153.11     15.60 o 
   6   7  14        0.98        1.43      6.89 o 
   7   7  14      261.82      238.93     22.24 o 
   8   7  14        9.88       14.41      7.74 o 
   9   7  14        1.00        1.97      9.50 o 
  10   7  14        2.24       -2.57     12.43 o 
  -9   8  14       17.27       19.39      9.95 o 
  -8   8  14      151.46      196.21     22.86 o 
  -7   8  14        0.23       10.06      7.41 o 
  -6   8  14       59.36       52.84     12.23 o 
  -5   8  14        0.10       15.16      8.10 o 
  -4   8  14      408.77      374.81     28.78 o 
  -3   8  14       41.65       58.05      9.49 o 
  -2   8  14       12.13        5.32      5.90 o 
  -1   8  14       53.63       38.76      8.56 o 
   0   8  14        0.05        5.08      4.76 o 
   1   8  14        0.61       -3.74      3.74 o 
   2   8  14       27.00       38.03      9.17 o 
   3   8  14        0.42       -4.55      4.55 o 
   4   8  14      554.88      547.19     25.01 o 
   5   8  14       41.25       56.70     11.59 o 
   6   8  14      101.74      101.78     27.00 o 
   7   8  14        9.00        3.35      6.63 o 
   8   8  14       29.10       29.56     10.08 o 
   9   8  14        9.04       20.76      8.60 o 
  -8   9  14        1.35       -7.89      7.89 o 
  -7   9  14        4.26       24.55      8.52 o 
  -6   9  14        2.46        4.22     13.69 o 
  -5   9  14       40.59       28.16     11.27 o 
  -4   9  14       43.22       44.41      8.19 o 
  -3   9  14        4.46       14.91      7.50 o 
  -2   9  14       30.39       25.55      8.19 o 
  -1   9  14       20.16       17.37      7.09 o 
   0   9  14       37.13       20.23     11.66 o 
   1   9  14       51.94       56.14     11.03 o 
   2   9  14       13.56        7.56      5.68 o 
   3   9  14        1.88        7.23      7.84 o 
   4   9  14        2.45        6.47      7.86 o 
   5   9  14        9.46        6.27      9.78 o 
   6   9  14        6.62       17.66     11.88 o 
   7   9  14       52.67       62.36     20.26 o 
  -6  10  14        6.78        7.98      8.04 o 
  -5  10  14        3.36       -0.79      6.03 o 
  -4  10  14        1.08       -2.44      5.93 o 
  -3  10  14        7.79        3.86      6.20 o 
  -2  10  14      141.77      115.77     16.76 o 
  -1  10  14       15.80       33.61     11.45 o 
   0  10  14        6.80       15.15     19.25 o 
   1  10  14       17.31       11.63     13.91 o 
   2  10  14        8.58       17.81     11.87 o 
   3  10  14       21.98       26.28      9.32 o 
   4  10  14        4.90        0.44      6.10 o 
   5  10  14       19.27       32.50     10.03 o 
   6  10  14       43.44       44.09     12.44 o 
  -3  11  14        0.10       12.69      9.97 o 
  -2  11  14       11.93       19.20      9.71 o 
  -1  11  14        4.97        3.96      8.90 o 
   0  11  14       24.80       19.52      9.34 o 
   1  11  14      116.72      111.03     23.77 o 
   2  11  14        6.05       40.51     21.13 o 
   3  11  14        1.72      -19.02     19.02 o 
 -12   1  15        2.98       13.06     12.07 o 
 -11   1  15        6.86       11.69     12.09 o 
 -10   1  15       53.42       48.82     11.50 o 
  -9   1  15      356.21      361.16     25.95 o 
  -8   1  15       58.01       45.83      9.58 o 
  -7   1  15       63.63       83.68     21.51 o 
  -6   1  15        1.77       -0.47      4.86 o 
  -5   1  15      414.31      370.62     19.14 o 
  -4   1  15       13.16       14.17      3.19 o 
  -3   1  15      672.14      861.04     15.25 o 
  -2   1  15      106.49      115.60      4.72 o 
  -1   1  15     2822.65     3131.47     91.09 o 
   0   1  15       14.36       14.97      2.33 o 
   1   1  15        7.72       19.09      7.03 o 
   2   1  15      329.37      354.56      8.11 o 
   3   1  15      154.84      248.48      6.95 o 
   4   1  15      138.35      149.98      7.02 o 
   5   1  15      437.18      406.44     25.69 o 
   6   1  15       45.14       34.62      6.99 o 
   7   1  15      367.49      383.39     31.38 o 
   8   1  15      107.72      124.23     14.44 o 
   9   1  15       32.95       43.48     13.61 o 
  10   1  15       22.88       22.45      7.88 o 
  11   1  15      253.74      240.34     24.58 o 
  12   1  15       11.22       13.59      9.99 o 
 -12   2  15        3.15       -1.75     14.45 o 
 -11   2  15        2.24       -7.81      8.78 o 
 -10   2  15      105.57      109.08     18.85 o 
  -9   2  15       47.95       40.35      9.92 o 
  -8   2  15       53.89       62.81     11.18 o 
  -7   2  15       51.45       42.76      8.56 o 
  -6   2  15      338.63      385.86     22.11 o 
  -5   2  15        4.67        7.20      4.39 o 
  -4   2  15     6522.36     6392.43     52.95 o 
  -3   2  15      120.43      132.95      7.01 o 
  -2   2  15       57.85       85.16      7.40 o 
  -1   2  15       72.35       69.32      6.27 o 
   0   2  15     3327.13     3481.93     41.21 o 
   1   2  15       27.84       26.87      3.76 o 
   2   2  15     5677.28     5338.81     30.55 o 
   3   2  15       13.07        8.72      1.97 o 
   4   2  15       59.13       63.90      5.68 o 
   5   2  15       14.81       10.49      7.46 o 
   6   2  15       26.16       26.30      7.01 o 
   7   2  15       10.18       18.35      9.79 o 
   8   2  15      184.17      200.86     25.58 o 
   9   2  15        0.05       -5.73      9.14 o 
  10   2  15      191.33      194.92     29.20 o 
  11   2  15       21.19       41.63     16.46 o 
  12   2  15      124.01      143.48     28.26 o 
 -12   3  15        6.94       -2.26      9.23 o 
 -11   3  15      388.37      414.06     35.18 o 
 -10   3  15       19.47       39.43     16.88 o 
  -9   3  15       82.85       86.60     13.52 o 
  -8   3  15        7.44       11.74      9.59 o 
  -7   3  15      933.61      907.03     31.07 o 
  -6   3  15      129.16      114.43     11.31 o 
  -5   3  15        2.62        2.81      4.33 o 
  -4   3  15       95.80      106.47     11.85 o 
  -3   3  15     4894.40     4675.02     59.04 o 
  -2   3  15       90.88      110.92      7.58 o 
  -1   3  15       38.49       39.84      2.95 o 
   0   3  15      278.45      282.53      6.27 o 
   1   3  15     3633.79     3621.75     34.22 o 
   2   3  15        7.60        3.79      2.03 o 
   3   3  15      278.25      309.12      8.19 o 
   4   3  15       16.20       18.96      2.84 o 
   5   3  15      487.83      470.08     18.91 o 
   6   3  15       58.04       61.54      7.84 o 
   7   3  15      216.20      219.31     18.27 o 
   8   3  15       59.53       37.98     10.51 o 
   9   3  15      270.00      234.94     28.84 o 
  10   3  15       29.89       40.00     14.82 o 
  11   3  15      129.92      126.31     25.22 o 
  12   3  15        9.51       12.49     14.26 o 
 -12   4  15       35.63       51.24     20.44 o 
 -11   4  15       17.37       35.31     21.09 o 
 -10   4  15      141.23      106.67     16.93 o 
  -9   4  15        0.32        1.35     13.06 o 
  -8   4  15      492.18      527.98     33.23 o 
  -7   4  15       15.72       20.72      7.63 o 
  -6   4  15      673.21      668.29     33.79 o 
  -5   4  15      292.44      273.77     20.55 o 
  -4   4  15     1753.51     1753.57     49.78 o 
  -3   4  15       35.53       40.68      6.02 o 
  -2   4  15      312.62      287.49     13.30 o 
  -1   4  15        5.12        6.26      2.44 o 
   0   4  15       39.15       32.93      4.22 o 
   1   4  15       24.07       20.90      3.66 o 
   2   4  15     1117.34     1095.25     18.39 o 
   3   4  15       92.01       91.31      6.40 o 
   4   4  15      865.27      822.27     16.39 o 
   5   4  15       37.87       37.49      6.38 o 
   6   4  15      501.27      484.94     20.96 o 
   7   4  15       51.45       37.57      8.20 o 
   8   4  15       20.73       18.65      9.04 o 
   9   4  15       24.43       12.56     10.13 o 
  10   4  15        7.61       14.51     11.01 o 
  11   4  15        0.41        4.75      8.07 o 
 -11   5  15       47.84       54.70     13.32 o 
 -10   5  15        8.14        3.79      8.06 o 
  -9   5  15      117.83      119.93     17.77 o 
  -8   5  15        0.19        6.97      7.56 o 
  -7   5  15      195.78      168.05     18.58 o 
  -6   5  15       81.75       79.66     14.01 o 
  -5   5  15      392.89      392.58     26.03 o 
  -4   5  15       12.68       13.63      6.41 o 
  -3   5  15      487.07      455.73     45.46 o 
  -2   5  15       11.90       10.49      5.49 o 
  -1   5  15       31.14       33.35      4.95 o 
   0   5  15       71.79       73.71      4.70 o 
   1   5  15       65.16       77.14      7.65 o 
   2   5  15      118.15      117.00      7.93 o 
   3   5  15      735.00      770.44     22.96 o 
   4   5  15       16.75       17.26      4.21 o 
   5   5  15      216.45      225.62     13.79 o 
   6   5  15        0.10        5.72      4.09 o 
   7   5  15      547.98      459.77     22.26 o 
   8   5  15       16.43       22.17      8.05 o 
   9   5  15      307.50      272.07     22.88 o 
  10   5  15        6.92        5.71      6.03 o 
  11   5  15        0.81       -6.08     12.38 o 
 -10   6  15       24.29       14.81     10.11 o 
  -9   6  15        4.87        5.62      7.63 o 
  -8   6  15       66.24       78.26     15.40 o 
  -7   6  15       11.50       18.23     16.28 o 
  -6   6  15       31.48       31.09      8.11 o 
  -5   6  15       28.76       35.00      9.95 o 
  -4   6  15      923.39      813.04     37.21 o 
  -3   6  15        0.00        1.99      5.94 o 
  -2   6  15      313.55      301.36     13.45 o 
  -1   6  15        7.24        3.05      3.44 o 
   0   6  15      128.15      129.27     10.25 o 
   1   6  15        1.66       -7.09      7.09 o 
   2   6  15       16.56       19.25      5.62 o 
   3   6  15       62.98       53.71      6.62 o 
   4   6  15      995.54      887.76     26.85 o 
   5   6  15      150.70      154.84     11.41 o 
   6   6  15      255.67      194.20     14.18 o 
   7   6  15       19.01       20.93      6.22 o 
   8   6  15       95.04       96.77     11.78 o 
   9   6  15        0.05       -3.86      9.26 o 
  10   6  15        3.81        0.77      8.71 o 
 -10   7  15        6.81       23.52     12.69 o 
  -9   7  15       58.38       76.17     19.19 o 
  -8   7  15        3.61        9.74      7.28 o 
  -7   7  15       10.59        4.25     12.10 o 
  -6   7  15        0.12       11.54      6.48 o 
  -5   7  15        0.32        5.27      6.02 o 
  -4   7  15        3.64        4.75      7.05 o 
  -3   7  15       39.94       49.37      7.50 o 
  -2   7  15       41.36       34.60      5.07 o 
  -1   7  15      398.33      398.36     21.17 o 
   0   7  15       39.86       39.84      7.78 o 
   1   7  15      414.60      373.81     22.91 o 
   2   7  15       28.00       26.82      5.42 o 
   3   7  15       73.01       58.50      6.50 o 
   4   7  15       30.31       41.42      6.80 o 
   5   7  15      147.95      144.93     19.66 o 
   6   7  15        4.82        3.07      5.48 o 
   7   7  15       49.67       27.15     10.23 o 
   8   7  15        3.80        1.77      6.02 o 
   9   7  15        0.14       -1.66     14.89 o 
  -9   8  15        6.85       17.93     13.25 o 
  -8   8  15       86.55      100.47     17.75 o 
  -7   8  15        0.93       18.51      8.77 o 
  -6   8  15       49.96       46.11     11.94 o 
  -5   8  15       76.48       79.02     13.72 o 
  -4   8  15      111.54      113.27     17.17 o 
  -3   8  15      112.19      101.77     12.09 o 
  -2   8  15      129.22      126.49     14.81 o 
  -1   8  15       17.62       32.34     13.95 o 
   0   8  15      162.04      187.86     17.61 o 
   1   8  15       20.84       23.57      7.98 o 
   2   8  15        0.28        8.43      7.67 o 
   3   8  15      124.12      143.88     12.92 o 
   4   8  15       20.05       30.58      7.71 o 
   5   8  15        4.70       11.09      9.77 o 
   6   8  15       40.78       33.74      8.13 o 
   7   8  15        0.04        8.82      7.56 o 
   8   8  15        0.39       -3.56      6.51 o 
  -7   9  15       43.40       52.17     12.72 o 
  -6   9  15        1.41       12.16      8.28 o 
  -5   9  15        7.07        9.86      7.10 o 
  -4   9  15        3.38        4.21      4.63 o 
  -3   9  15       54.25       69.90     11.81 o 
  -2   9  15        3.13       -2.24     11.19 o 
  -1   9  15       11.97       15.29      7.17 o 
   0   9  15       10.66       -1.72      9.47 o 
   1   9  15       36.18       51.66     10.68 o 
   2   9  15       25.93       12.26      7.82 o 
   3   9  15       88.73      139.96     30.27 o 
   4   9  15        0.89        5.61      7.69 o 
   5   9  15        6.34        6.23      7.59 o 
   6   9  15        1.30        1.95      7.25 o 
   7   9  15       61.70      101.71     22.66 o 
  -6  10  15       28.47       56.41     21.43 o 
  -5  10  15        0.06       -6.72      6.72 o 
  -4  10  15       22.51       15.06      9.79 o 
  -3  10  15        8.07       18.57      8.75 o 
  -2  10  15        4.39       -5.64      5.74 o 
  -1  10  15       38.71       43.92     11.03 o 
   0  10  15        2.88        0.81      6.12 o 
   1  10  15       11.68       24.21      8.58 o 
   2  10  15        1.92       -5.07      6.67 o 
   3  10  15        0.00        0.34      6.44 o 
   4  10  15       72.55       38.87     17.26 o 
   5  10  15        3.98       -4.87     11.02 o 
  -3  11  15       33.45       44.04     21.81 o 
  -2  11  15        7.08       25.21     15.66 o 
  -1  11  15        8.91       33.55     17.34 o 
   0  11  15        2.40        7.69     15.70 o 
   1  11  15       46.54       51.63     18.94 o 
   2  11  15        2.79       -4.48     10.39 o 
 -12   0  16       37.10       22.58     14.16 o 
 -11   0  16        1.68      -11.62     11.62 o 
 -10   0  16        1.29       -2.27     10.05 o 
  -9   0  16       92.99      101.64     20.23 o 
  -8   0  16      419.41      417.12     36.44 o 
  -7   0  16      453.78      442.46     34.86 o 
  -6   0  16     2813.89     2818.72     79.70 o 
  -5   0  16       31.29       32.46      9.91 o 
  -4   0  16     3212.60     3215.39     69.79 o 
  -3   0  16      131.04      147.64      8.55 o 
  -2   0  16     6864.18     7109.62     50.42 o 
  -1   0  16       52.40       52.79      5.29 o 
   0   0  16     8620.02    10079.50     59.86 o 
   1   0  16      382.24      375.40      9.52 o 
   2   0  16    10027.90    10139.07    105.02 o 
   3   0  16        0.61        0.86      2.75 o 
   4   0  16      619.12      547.75     19.62 o 
   5   0  16        0.03       -1.16      5.96 o 
   6   0  16     4457.01     4376.51     74.70 o 
   7   0  16      156.38      149.07     20.85 o 
   8   0  16     1876.14     1891.80     76.03 o 
   9   0  16        0.66       -3.65      7.40 o 
  10   0  16      214.41      190.69     28.20 o 
  11   0  16       21.90       21.59     13.80 o 
  12   0  16      151.41      172.62     29.87 o 
 -12   1  16        0.06       -0.31      9.11 o 
 -11   1  16       12.02       10.03      7.49 o 
 -10   1  16       18.19       23.00      7.86 o 
  -9   1  16        0.62       19.65      9.04 o 
  -8   1  16       13.38       21.86      7.93 o 
  -7   1  16      606.50      586.27     28.15 o 
  -6   1  16       57.83       56.13      8.41 o 
  -5   1  16      391.04      393.36     19.49 o 
  -4   1  16      279.51      281.51     13.85 o 
  -3   1  16     8996.11     9238.43     46.66 o 
  -2   1  16       28.40       30.63      2.77 o 
  -1   1  16     5234.85     5443.56     50.81 o 
   0   1  16      290.63      302.79     10.26 o 
   1   1  16     8419.54     8335.26     61.70 o 
   2   1  16        3.52        0.66      1.80 o 
   3   1  16      660.70      803.86     13.33 o 
   4   1  16       20.61       25.42      3.22 o 
   5   1  16      346.69      325.38     15.92 o 
   6   1  16       50.24       41.98      7.48 o 
   7   1  16      795.78      735.65     43.69 o 
   8   1  16        5.34        9.16      9.32 o 
   9   1  16      771.13      866.79     39.38 o 
  10   1  16       10.43       13.94      6.57 o 
  11   1  16        3.79       25.84     21.71 o 
  12   1  16       10.66        2.47      7.21 o 
 -12   2  16       31.95       29.45      9.77 o 
 -11   2  16        3.08       11.25      6.77 o 
 -10   2  16       15.95        8.13      6.63 o 
  -9   2  16       43.17       43.29     10.22 o 
  -8   2  16       59.70       61.12     13.47 o 
  -7   2  16       12.90       14.50      5.74 o 
  -6   2  16     1248.18     1168.55     32.13 o 
  -5   2  16       96.75       96.87      9.40 o 
  -4   2  16      682.10      713.68     23.80 o 
  -3   2  16       30.75       32.32      3.52 o 
  -2   2  16       43.47       61.80      5.60 o 
  -1   2  16      230.47      249.38     11.89 o 
   0   2  16      660.87      678.70     19.05 o 
   1   2  16       46.59       53.44      5.57 o 
   2   2  16       68.59       58.95      6.01 o 
   3   2  16       25.45       27.08      2.70 o 
   4   2  16       15.81       16.90      2.74 o 
   5   2  16       27.73       28.24      5.03 o 
   6   2  16      207.22      216.76     14.29 o 
   7   2  16       67.31       70.38     10.34 o 
   8   2  16       82.97       85.71     16.78 o 
   9   2  16       57.27       45.24     12.78 o 
  10   2  16       87.08      101.67     21.44 o 
  11   2  16        0.59       11.43      8.81 o 
  12   2  16       13.83       14.85     11.01 o 
 -12   3  16        0.02        1.58      6.39 o 
 -11   3  16      104.15       96.32     16.87 o 
 -10   3  16        4.64       -0.67      9.63 o 
  -9   3  16       64.12       69.69     13.16 o 
  -8   3  16        7.85        3.44      4.31 o 
  -7   3  16      306.73      294.25     18.18 o 
  -6   3  16       70.89       90.98      9.67 o 
  -5   3  16        0.38       -2.82      4.03 o 
  -4   3  16      116.38      119.11     12.63 o 
  -3   3  16      386.51      383.52     15.25 o 
  -2   3  16        8.29       11.79      4.38 o 
  -1   3  16       13.44        8.77      1.57 o 
   0   3  16        2.51        4.78      2.59 o 
   1   3  16      346.20      346.54     12.13 o 
   2   3  16       73.45       77.87      3.96 o 
   3   3  16      727.78      690.51     12.20 o 
   4   3  16       61.47       62.46      4.49 o 
   5   3  16        0.14       -3.95      4.45 o 
   6   3  16       70.60       67.05      9.25 o 
   7   3  16       38.54       33.60      8.07 o 
   8   3  16        0.88       -4.35      6.63 o 
   9   3  16       12.98       -3.75      9.75 o 
  10   3  16        6.80        5.37      8.78 o 
  11   3  16      122.25       97.43     22.61 o 
 -11   4  16        0.26       -0.01      7.67 o 
 -10   4  16        4.34       10.86      8.39 o 
  -9   4  16        2.39       -4.32      7.18 o 
  -8   4  16       65.58       87.03     15.08 o 
  -7   4  16       53.93       26.43     11.20 o 
  -6   4  16       43.24       48.83     12.78 o 
  -5   4  16       23.18       23.23      7.54 o 
  -4   4  16      167.11      164.23     16.30 o 
  -3   4  16       17.48       27.75      5.90 o 
  -2   4  16       12.46       14.96      5.44 o 
  -1   4  16      129.79      144.21      5.92 o 
   0   4  16      248.55      217.62      8.17 o 
   1   4  16       25.41       37.28      4.74 o 
   2   4  16      201.38      182.68      9.37 o 
   3   4  16        0.06        0.46      2.49 o 
   4   4  16      619.88      625.87     16.30 o 
   5   4  16       67.55       81.07      8.80 o 
   6   4  16        2.24        5.45      5.62 o 
   7   4  16      132.75      116.09     11.06 o 
   8   4  16      274.04      294.13     22.25 o 
   9   4  16       19.01       10.92      6.21 o 
  10   4  16      263.32      185.69     28.96 o 
  11   4  16        1.07        7.98     10.57 o 
 -11   5  16        1.28        5.17     17.35 o 
 -10   5  16        1.26       12.27      9.53 o 
  -9   5  16       28.89       42.81     11.78 o 
  -8   5  16        5.57       21.25      9.05 o 
  -7   5  16        3.75       23.46      8.63 o 
  -6   5  16       36.05       39.23      9.55 o 
  -5   5  16       55.74       45.91     15.86 o 
  -4   5  16       44.16       50.73     10.67 o 
  -3   5  16       14.22        3.46     11.74 o 
  -2   5  16       15.49        9.50      5.79 o 
  -1   5  16      897.84      810.75     15.01 o 
   0   5  16        4.33        3.78      1.59 o 
   1   5  16       28.07       28.84      5.42 o 
   2   5  16        5.07        7.61      3.49 o 
   3   5  16      636.91      656.34     21.16 o 
   4   5  16        5.83        4.83      3.95 o 
   5   5  16      272.09      214.66     13.67 o 
   6   5  16       23.86       31.46      7.12 o 
   7   5  16      188.63      138.52     12.99 o 
   8   5  16        6.44       14.04      6.28 o 
   9   5  16      392.41      381.49     26.82 o 
  10   5  16       16.40       17.08      9.11 o 
  11   5  16       49.61       53.51     14.51 o 
 -10   6  16       45.53       41.77     11.21 o 
  -9   6  16        1.29        2.44      9.21 o 
  -8   6  16       32.01       12.85      9.76 o 
  -7   6  16        6.98        2.54      6.85 o 
  -6   6  16       96.63       93.10     14.87 o 
  -5   6  16      184.89      176.32     18.60 o 
  -4   6  16        3.05        5.00      5.97 o 
  -3   6  16       76.66       74.59     13.53 o 
  -2   6  16       49.89       44.96      6.03 o 
  -1   6  16        0.03        0.88      2.34 o 
   0   6  16      475.97      496.93     19.03 o 
   1   6  16       41.12       40.27      6.19 o 
   2   6  16       64.74       71.40      8.23 o 
   3   6  16        0.27        6.90      4.39 o 
   4   6  16      806.86      763.90     25.01 o 
   5   6  16       10.60       10.62      4.30 o 
   6   6  16     1636.13     1446.07     37.12 o 
   7   6  16       20.03       12.75      6.70 o 
   8   6  16        0.21       -0.66      4.86 o 
   9   6  16        0.90       -2.15      5.38 o 
  10   6  16       19.74       28.53     10.59 o 
  -9   7  16       34.04       34.38     12.73 o 
  -8   7  16        0.78       12.48     10.72 o 
  -7   7  16      250.79      236.81     23.85 o 
  -6   7  16        1.81       -6.93      7.61 o 
  -5   7  16        0.74        7.83      6.63 o 
  -4   7  16       46.69       50.65     11.04 o 
  -3   7  16       15.88       17.03      4.24 o 
  -2   7  16       32.92       29.82      4.75 o 
  -1   7  16      385.83      397.85     18.07 o 
   0   7  16        0.00        3.07      5.39 o 
   1   7  16       29.44       30.11      9.01 o 
   2   7  16       13.22       13.24      4.26 o 
   3   7  16      156.27      127.88      9.68 o 
   4   7  16        1.87        3.25      4.15 o 
   5   7  16        9.84        5.45      5.98 o 
   6   7  16       13.06        9.64      6.22 o 
   7   7  16       46.53       51.69     11.07 o 
   8   7  16        0.42        6.86      6.16 o 
   9   7  16       54.77       86.21     15.65 o 
  -8   8  16        4.11        5.61     15.73 o 
  -7   8  16        9.10        8.04      7.76 o 
  -6   8  16      185.34      213.27     26.65 o 
  -5   8  16       10.45        1.44      8.99 o 
  -4   8  16      398.01      423.22     42.95 o 
  -3   8  16       37.85       45.31      9.76 o 
  -2   8  16       11.77       14.58      6.61 o 
  -1   8  16       36.90       31.41      7.86 o 
   0   8  16      104.84       89.68     12.54 o 
   1   8  16       68.47       59.88      8.25 o 
   2   8  16      197.80      235.73     20.22 o 
   3   8  16      119.68      117.83     14.90 o 
   4   8  16      542.97      615.04     26.83 o 
   5   8  16       20.92       19.78      7.19 o 
   6   8  16       34.39       38.50      9.11 o 
   7   8  16        5.38        7.61      7.10 o 
   8   8  16       22.96       22.25     13.48 o 
  -7   9  16        5.93        4.89      6.28 o 
  -6   9  16       16.06        5.41      7.52 o 
  -5   9  16      145.64      121.13     17.49 o 
  -4   9  16       24.38       13.04      7.05 o 
  -3   9  16       31.18       40.65     16.56 o 
  -2   9  16       30.16       18.16      8.27 o 
  -1   9  16      192.45      208.40     20.30 o 
   0   9  16        4.63       -4.22      5.44 o 
   1   9  16      113.50      129.37     15.79 o 
   2   9  16        0.03       11.94      7.61 o 
   3   9  16       89.90       81.39     15.81 o 
   4   9  16        1.62        0.69     13.14 o 
   5   9  16        9.47       30.72     16.33 o 
  -5  10  16        0.33      -14.38     14.75 o 
  -4  10  16       42.86       30.45     17.47 o 
  -3  10  16        3.65       19.39     13.90 o 
  -2  10  16        1.12       13.89     12.69 o 
  -1  10  16       47.77       68.38     23.09 o 
   0  10  16        6.06       10.64     15.79 o 
   1  10  16       52.43       78.90     22.39 o 
   2  10  16       30.07       15.95     14.15 o 
   3  10  16       18.68       13.43      9.75 o 
   4  10  16       16.52       19.43     15.72 o 
   5  10  16       10.96        5.48     11.10 o 
  -2  11  16        0.03       -6.69     13.77 o 
  -1  11  16        0.03        5.64     14.13 o 
   0  11  16        2.65       -0.48     11.27 o 
   1  11  16        0.02        6.12     12.47 o 
   2  11  16        5.26       20.76     15.69 o 
 -12   1  17        4.34       -6.21      7.72 o 
 -11   1  17       91.77       98.81     19.74 o 
 -10   1  17        2.15        6.46      6.59 o 
  -9   1  17       62.83       62.36     12.16 o 
  -8   1  17       48.94       41.55      9.25 o 
  -7   1  17       27.06       21.43      9.57 o 
  -6   1  17       13.67        9.18     13.92 o 
  -5   1  17      209.02      229.51     13.34 o 
  -4   1  17        2.07        2.62      2.53 o 
  -3   1  17       28.92       65.77      9.04 o 
  -2   1  17      359.19      360.75      8.05 o 
  -1   1  17     1914.57     2058.94     32.00 o 
   0   1  17       41.19       45.33      5.24 o 
   1   1  17     2522.06     2662.66    137.04 o 
   2   1  17       95.04       94.80      4.81 o 
   3   1  17       94.55       79.68      6.43 o 
   4   1  17       78.83       84.15      5.83 o 
   5   1  17      287.65      283.26     13.45 o 
   6   1  17       38.53       41.50      6.67 o 
   7   1  17       75.62       61.78      8.96 o 
   8   1  17       83.27       78.12     15.84 o 
   9   1  17      222.75      236.74     30.02 o 
  10   1  17        0.25        6.74     11.38 o 
  11   1  17      210.24      214.91     32.21 o 
  12   1  17        8.01        4.57      8.30 o 
 -12   2  17       79.67       66.76     26.50 o 
 -11   2  17        8.07        9.63      7.62 o 
 -10   2  17        0.80        6.66      8.86 o 
  -9   2  17       13.40       15.40      5.75 o 
  -8   2  17        9.92       10.86      6.28 o 
  -7   2  17      103.08      108.75     16.22 o 
  -6   2  17      415.17      398.59     19.13 o 
  -5   2  17       21.94       24.10      7.22 o 
  -4   2  17      248.19      236.42     13.79 o 
  -3   2  17        0.49        0.05      2.03 o 
  -2   2  17     3324.64     3432.06     32.58 o 
  -1   2  17      440.15      440.95     16.07 o 
   0   2  17      846.14      776.89     20.57 o 
   1   2  17       15.01       11.31      3.31 o 
   2   2  17      561.44      638.47     12.12 o 
   3   2  17       27.27       22.98      2.58 o 
   4   2  17       35.70       38.74      3.88 o 
   5   2  17       12.30       11.08      4.77 o 
   6   2  17       13.81        9.47      6.28 o 
   7   2  17       19.05        6.89      4.74 o 
   8   2  17       21.36       26.06     12.03 o 
   9   2  17        0.01        0.48      8.00 o 
  10   2  17      120.84      112.03     22.67 o 
  11   2  17        0.20        8.46      9.86 o 
  12   2  17        7.75       21.17     17.29 o 
 -12   3  17        8.38       22.84     10.40 o 
 -11   3  17       62.62       61.64     13.60 o 
 -10   3  17        0.00       -0.27      6.24 o 
  -9   3  17      474.04      534.91     30.13 o 
  -8   3  17        7.16        7.08      5.21 o 
  -7   3  17      145.20      136.78     12.90 o 
  -6   3  17       44.21       55.85      8.85 o 
  -5   3  17      402.12      424.07     25.50 o 
  -4   3  17        3.40       14.56      5.96 o 
  -3   3  17       10.05        6.92      3.86 o 
  -2   3  17       10.36       10.97      2.52 o 
  -1   3  17     1565.92     1468.52     26.75 o 
   0   3  17      316.80      319.22     12.02 o 
   1   3  17     1997.83     1955.49     44.63 o 
   2   3  17       27.45       28.21      2.55 o 
   3   3  17        0.50        2.96      2.03 o 
   4   3  17       18.38       20.92      2.92 o 
   5   3  17       42.69       30.34      5.94 o 
   6   3  17        0.69       -4.72      4.95 o 
   7   3  17        3.65        5.59      4.75 o 
   8   3  17        1.98        7.49      5.88 o 
   9   3  17       48.88       50.55     11.27 o 
  10   3  17        3.00       13.71     11.39 o 
  11   3  17       17.60       11.10     11.86 o 
 -11   4  17        6.73       13.57     21.86 o 
 -10   4  17        9.59       30.56     12.34 o 
  -9   4  17        2.05        0.76      6.66 o 
  -8   4  17      120.19      148.74     19.05 o 
  -7   4  17        0.01       -0.96      6.30 o 
  -6   4  17     2981.21     2982.96     71.89 o 
  -5   4  17      189.02      213.72     19.24 o 
  -4   4  17       74.47       63.72     10.32 o 
  -3   4  17       18.00       17.59      4.26 o 
  -2   4  17      958.78      895.03     23.05 o 
  -1   4  17      169.31      163.80      6.12 o 
   0   4  17     2676.10     2499.21     22.63 o 
   1   4  17      102.06       93.35      6.53 o 
   2   4  17     1376.75     1306.18     21.95 o 
   3   4  17       61.69       60.57      5.68 o 
   4   4  17       48.33       48.74      4.36 o 
   5   4  17       75.44       82.05      7.68 o 
   6   4  17     1953.87     1984.97     56.11 o 
   7   4  17        0.51       -4.28      4.47 o 
   8   4  17      361.52      325.87     19.95 o 
   9   4  17        2.59       11.28      6.95 o 
  10   4  17       35.64       49.32     11.61 o 
  11   4  17        0.41        3.62      8.17 o 
 -11   5  17      123.63       94.65     17.41 o 
 -10   5  17        0.00       -3.50      8.65 o 
  -9   5  17      157.38      156.41     20.75 o 
  -8   5  17        0.04       -0.08      7.53 o 
  -7   5  17       50.60       61.01     12.19 o 
  -6   5  17       29.01       33.02     10.45 o 
  -5   5  17      175.03      151.65     16.80 o 
  -4   5  17       10.00        6.76      7.17 o 
  -3   5  17       31.13       25.24      8.74 o 
  -2   5  17      219.30      220.32     10.49 o 
  -1   5  17     2563.80     2406.44     27.21 o 
   0   5  17       24.95       22.85      2.96 o 
   1   5  17      727.83      782.41     21.66 o 
   2   5  17       59.69       61.96      5.71 o 
   3   5  17        2.10        1.33      3.33 o 
   4   5  17       14.22       14.46      5.05 o 
   5   5  17       66.14       48.83      6.22 o 
   6   5  17        4.52        2.21      4.02 o 
   7   5  17      419.71      430.76     24.43 o 
   8   5  17        5.59       -2.46      5.36 o 
   9   5  17       43.91       36.94      8.21 o 
  10   5  17        2.01        6.52     10.00 o 
 -10   6  17       75.05      102.52     18.08 o 
  -9   6  17        1.72       11.50      7.63 o 
  -8   6  17       28.69       32.28     11.64 o 
  -7   6  17        6.45        8.42      7.69 o 
  -6   6  17       27.02       17.78      8.49 o 
  -5   6  17        9.19       15.88     11.95 o 
  -4   6  17      112.00      176.13     19.67 o 
  -3   6  17       11.65       13.66      8.91 o 
  -2   6  17      162.35      154.08     10.29 o 
  -1   6  17        5.23        3.08      2.41 o 
   0   6  17      585.37      590.30     20.70 o 
   1   6  17      134.02      137.65     10.12 o 
   2   6  17     1135.33     1111.01     29.31 o 
   3   6  17       55.15       49.66      5.89 o 
   4   6  17      205.24      194.30     13.05 o 
   5   6  17       68.37       56.35     11.58 o 
   6   6  17       54.95       55.08      7.84 o 
   7   6  17       41.90       42.22      7.25 o 
   8   6  17        2.36       23.16      6.98 o 
   9   6  17        2.88        9.39      7.39 o 
  10   6  17        1.82        2.88      6.98 o 
  -9   7  17        6.15       23.65      9.48 o 
  -8   7  17       14.58        2.14      8.71 o 
  -7   7  17       35.94       41.74     11.98 o 
  -6   7  17        1.83       -1.15      7.94 o 
  -5   7  17       48.37       62.82     12.40 o 
  -4   7  17       47.41       63.96     13.08 o 
  -3   7  17      210.91      182.28     11.50 o 
  -2   7  17        4.76       -0.26      3.08 o 
  -1   7  17       54.57       60.50      7.64 o 
   0   7  17        6.38        8.13      7.06 o 
   1   7  17      694.18      785.58     25.62 o 
   2   7  17        0.19        3.33      3.48 o 
   3   7  17      226.55      261.73     13.89 o 
   4   7  17       12.34       12.00      4.89 o 
   5   7  17      249.62      234.02     19.86 o 
   6   7  17        9.08       19.16      7.90 o 
   7   7  17       20.27        6.58     10.17 o 
   8   7  17        0.20       -6.71      7.42 o 
   9   7  17       14.18        6.42      9.37 o 
  -8   8  17        6.16        5.87     13.30 o 
  -7   8  17        0.60        6.45      7.80 o 
  -6   8  17       51.91       60.07     12.97 o 
  -5   8  17        5.00       -2.98      7.13 o 
  -4   8  17      117.72      123.61     13.10 o 
  -3   8  17       71.93       80.40     10.38 o 
  -2   8  17        0.30        6.54     14.14 o 
  -1   8  17       29.07       44.17      9.29 o 
   0   8  17        4.77       -6.86      6.86 o 
   1   8  17       18.77       23.41      5.31 o 
   2   8  17      708.65      703.75     33.55 o 
   3   8  17       49.31       66.01     12.17 o 
   4   8  17     1763.20     1589.94     42.54 o 
   5   8  17       38.13       50.40     10.60 o 
   6   8  17       23.29       18.14     10.37 o 
   7   8  17        8.24        5.49     10.04 o 
   8   8  17       10.34       34.19     16.61 o 
  -7   9  17        0.17        2.38      7.55 o 
  -6   9  17        1.24       11.34      8.30 o 
  -5   9  17        0.49       -1.51      5.55 o 
  -4   9  17        2.41       -0.30      4.48 o 
  -3   9  17       17.84       12.37      6.86 o 
  -2   9  17        1.19        6.64      7.87 o 
  -1   9  17        1.33        3.04     16.59 o 
   0   9  17       10.46       -2.46     10.08 o 
   1   9  17      397.41      374.45     42.00 o 
   2   9  17        3.19       -3.90      9.48 o 
   3   9  17       16.85        7.68     12.45 o 
   4   9  17       10.24       38.68     16.54 o 
   5   9  17       40.60       43.24     18.32 o 
  -5  10  17        0.00      -13.95     13.95 o 
  -4  10  17       16.71       11.70     10.69 o 
  -3  10  17        0.11      -14.15     14.60 o 
  -2  10  17      241.89      205.14     34.46 o 
  -1  10  17       30.44       67.14     22.26 o 
   0  10  17       34.59       18.20     12.77 o 
   1  10  17        6.18        8.83      9.56 o 
   2  10  17      117.32      139.81     30.30 o 
   3  10  17        1.57       14.47     15.26 o 
   4  10  17        4.34        8.18     10.69 o 
   5  10  17        0.20      -13.60     13.60 o 
   0  11  17        7.80       -0.56      9.24 o 
 -12   0  18       28.57       19.62     14.17 o 
 -11   0  18       24.92        9.57     10.59 o 
 -10   0  18      232.46      261.60     33.57 o 
  -9   0  18       74.25       79.96     17.79 o 
  -8   0  18       23.93       44.30     14.59 o 
  -7   0  18      128.05      125.95     19.63 o 
  -6   0  18        1.76        8.02      6.20 o 
  -5   0  18       10.82        0.07      6.40 o 
  -4   0  18      520.79      522.24     22.95 o 
  -3   0  18        4.36        7.64      2.56 o 
  -2   0  18     1741.07     1611.93     24.58 o 
  -1   0  18      206.45      201.34      9.85 o 
   0   0  18      206.81      267.13     13.08 o 
   1   0  18       35.16       31.90      2.97 o 
   2   0  18      527.95      571.23     16.84 o 
   3   0  18      274.83      260.44     12.53 o 
   4   0  18     1312.58     1338.95     37.03 o 
   5   0  18       22.24       25.02     11.66 o 
   6   0  18      360.80      388.81     35.85 o 
   7   0  18       55.64       50.36     12.75 o 
   8   0  18      189.26      181.81     18.49 o 
   9   0  18       10.57       13.89     10.84 o 
  10   0  18       28.45       25.77     11.78 o 
  11   0  18        1.51       -2.13      8.01 o 
  12   0  18        2.12       -8.58      9.09 o 
 -12   1  18        0.02      -12.09     16.16 o 
 -11   1  18        1.28        6.20      6.51 o 
 -10   1  18        1.50        9.81      8.76 o 
  -9   1  18       45.09       54.19     12.34 o 
  -8   1  18       17.35       19.71      7.78 o 
  -7   1  18      307.31      336.81     21.89 o 
  -6   1  18       14.32       19.62      6.41 o 
  -5   1  18       70.83       75.46      8.02 o 
  -4   1  18        2.41        1.92      2.77 o 
  -3   1  18      260.47      232.58      7.64 o 
  -2   1  18      108.60      111.07      4.55 o 
  -1   1  18      786.29      819.73     35.03 o 
   0   1  18       89.64       86.06      6.59 o 
   1   1  18      431.96      385.60     44.72 o 
   2   1  18       40.84       46.31      3.57 o 
   3   1  18     1886.01     1931.49     23.60 o 
   4   1  18       40.09       36.53      3.88 o 
   5   1  18      550.56      568.34     19.25 o 
   6   1  18       85.41       75.38      8.49 o 
   7   1  18      122.87      113.93     12.56 o 
   8   1  18        0.62        7.51      6.97 o 
   9   1  18      347.17      368.27     40.34 o 
  10   1  18        2.26       15.08     10.93 o 
  11   1  18      153.49      164.62     28.23 o 
  12   1  18        0.03       -0.69     11.88 o 
 -12   2  18       32.48       21.16     25.44 o 
 -11   2  18        1.38        0.92      8.49 o 
 -10   2  18      140.27      129.56     17.52 o 
  -9   2  18       52.37       69.13     12.60 o 
  -8   2  18      214.50      203.30     18.32 o 
  -7   2  18        3.65       -3.61      5.00 o 
  -6   2  18       23.93       29.40      6.31 o 
  -5   2  18       12.14        9.97      3.74 o 
  -4   2  18       63.22       68.21      5.97 o 
  -3   2  18       42.87       45.46      3.97 o 
  -2   2  18      541.21      565.05     18.85 o 
  -1   2  18       91.06      103.69      8.25 o 
   0   2  18       31.06       45.29      6.29 o 
   1   2  18       38.93       42.42      5.34 o 
   2   2  18       81.45       78.52      4.78 o 
   3   2  18        3.27        3.18      1.78 o 
   4   2  18      260.37      263.20      9.66 o 
   5   2  18      150.44      122.99     11.22 o 
   6   2  18      705.71      662.01     24.65 o 
   7   2  18       11.61        4.34      5.28 o 
   8   2  18      450.64      455.53     23.09 o 
   9   2  18        0.54        0.41      6.09 o 
  10   2  18       11.68       27.60     10.31 o 
  11   2  18        0.01       14.45     13.06 o 
 -11   3  18        0.09        2.66     11.46 o 
 -10   3  18        6.89       18.39      7.98 o 
  -9   3  18      278.72      268.52     19.81 o 
  -8   3  18        0.77       -1.37      4.85 o 
  -7   3  18        0.20       -2.57      4.73 o 
  -6   3  18      120.93      124.15     13.07 o 
  -5   3  18     1924.71     1956.18     63.21 o 
  -4   3  18       63.04       79.10      7.71 o 
  -3   3  18      439.78      477.39     16.87 o 
  -2   3  18       17.01       15.23      2.87 o 
  -1   3  18     1557.62     1593.06     32.23 o 
   0   3  18        0.86        2.93      2.64 o 
   1   3  18      814.80      777.22     31.15 o 
   2   3  18        1.85        2.38      1.81 o 
   3   3  18       62.88       68.60      4.41 o 
   4   3  18      146.98      133.93      6.32 o 
   5   3  18     1202.18     1175.05     27.10 o 
   6   3  18       29.38       23.29      7.25 o 
   7   3  18       41.29       28.27      8.56 o 
   8   3  18        6.84        1.55      5.91 o 
   9   3  18      406.65      393.61     23.18 o 
  10   3  18        0.50        5.68     13.81 o 
  11   3  18      214.40      204.56     22.88 o 
 -11   4  18        0.53       -5.00      7.69 o 
 -10   4  18        0.20        3.66     13.10 o 
  -9   4  18       10.83        4.05      7.30 o 
  -8   4  18      632.68      559.16     34.88 o 
  -7   4  18        6.18        2.42      6.89 o 
  -6   4  18       12.25       19.49      9.48 o 
  -5   4  18       16.65       21.76      8.37 o 
  -4   4  18      542.80      533.17     29.07 o 
  -3   4  18        3.16        4.50      3.45 o 
  -2   4  18      311.09      272.08     10.94 o 
  -1   4  18       14.42       11.77      3.10 o 
   0   4  18      306.49      306.96      7.68 o 
   1   4  18        5.56        9.14      2.41 o 
   2   4  18      117.80      127.23      7.00 o 
   3   4  18        0.33       -0.97      2.00 o 
   4   4  18       16.16       13.13      3.75 o 
   5   4  18        8.10       10.34      4.23 o 
   6   4  18      190.47      191.34     13.93 o 
   7   4  18       40.96       41.28      7.30 o 
   8   4  18      133.36      120.43     12.69 o 
   9   4  18       18.25       11.70      8.52 o 
  10   4  18        5.01        6.39      6.63 o 
  11   4  18        0.55        8.34     11.28 o 
 -10   5  18       15.19       15.83      7.81 o 
  -9   5  18      569.66      525.67     35.95 o 
  -8   5  18        0.00       -9.93     11.24 o 
  -7   5  18       84.22       84.58     14.80 o 
  -6   5  18        4.55       14.01      8.28 o 
  -5   5  18      520.21      468.07     29.55 o 
  -4   5  18       95.43       83.01     11.94 o 
  -3   5  18       37.39       37.42      9.89 o 
  -2   5  18       11.47        4.11      2.36 o 
  -1   5  18     1025.11     1086.93     18.38 o 
   0   5  18        1.56        2.32      1.92 o 
   1   5  18      177.15      153.08      9.64 o 
   2   5  18       26.97       26.93      6.38 o 
   3   5  18      443.09      426.11     17.49 o 
   4   5  18       13.01       17.34      4.76 o 
   5   5  18       38.12       30.00      5.03 o 
   6   5  18        0.54       -0.40      4.05 o 
   7   5  18      248.51      289.80     17.94 o 
   8   5  18        0.54        5.04      4.98 o 
   9   5  18        2.74       -2.43      7.28 o 
  10   5  18        7.23       10.09      5.58 o 
 -10   6  18       63.68       97.65     19.93 o 
  -9   6  18       19.70       13.56      8.15 o 
  -8   6  18        4.67       17.28     10.41 o 
  -7   6  18        0.48        5.13      7.18 o 
  -6   6  18      166.29      134.11     20.02 o 
  -5   6  18       86.41       79.49     15.55 o 
  -4   6  18       47.24       63.80     19.62 o 
  -3   6  18      101.00       99.59     10.18 o 
  -2   6  18      676.80      650.68     20.46 o 
  -1   6  18       58.52       67.26      5.65 o 
   0   6  18       55.57       61.50      7.75 o 
   1   6  18       50.55       48.83      6.83 o 
   2   6  18     1221.45     1279.71     31.36 o 
   3   6  18       98.46       99.07      8.39 o 
   4   6  18      418.51      464.39     19.89 o 
   5   6  18        4.59        1.63      4.80 o 
   6   6  18      221.13      215.61     15.02 o 
   7   6  18        2.88       -1.90      5.18 o 
   8   6  18      270.40      233.17     21.50 o 
   9   6  18        1.25        7.43      9.47 o 
  10   6  18        3.11       12.59      9.35 o 
  -9   7  18      106.51      103.21     17.27 o 
  -8   7  18        1.30       -8.63      8.63 o 
  -7   7  18       32.23       14.14      6.56 o 
  -6   7  18        0.06       -1.08     10.28 o 
  -5   7  18      109.50      131.47     17.28 o 
  -4   7  18       19.36       18.68      8.38 o 
  -3   7  18       26.09       20.28      5.60 o 
  -2   7  18        5.06        5.47      3.86 o 
  -1   7  18       17.14       13.00      4.32 o 
   0   7  18        0.83        1.52      4.91 o 
   1   7  18     1017.15     1022.45     29.66 o 
   2   7  18       53.00       50.43      6.61 o 
   3   7  18      816.67      821.30     27.25 o 
   4   7  18      135.18      156.20     12.37 o 
   5   7  18       35.68       99.27     13.48 o 
   6   7  18       16.34       11.71      6.93 o 
   7   7  18      128.62      130.15     25.70 o 
   8   7  18        8.18       25.37     14.80 o 
   9   7  18        0.69       10.63     11.92 o 
  -8   8  18       20.00       31.89     18.65 o 
  -7   8  18       24.11       20.68      8.54 o 
  -6   8  18       25.59       21.77      9.36 o 
  -5   8  18        1.10        4.42      8.03 o 
  -4   8  18        7.61       12.21      5.74 o 
  -3   8  18        4.28        6.44      4.18 o 
  -2   8  18      332.95      335.54     31.83 o 
  -1   8  18       12.98       10.35      6.21 o 
   0   8  18        4.31       -3.18      7.73 o 
   1   8  18        0.35       -2.86      3.97 o 
   2   8  18        1.23       -5.59     10.57 o 
   3   8  18       15.77       15.42     11.28 o 
   4   8  18        1.02       36.25     13.76 o 
   5   8  18        0.66       12.09     10.67 o 
   6   8  18      107.12      122.72     23.58 o 
   7   8  18        3.55       13.38     11.27 o 
   8   8  18        0.16        7.53     11.51 o 
  -6   9  18        1.99       -0.05     14.48 o 
  -5   9  18        7.83       24.36     10.77 o 
  -4   9  18        1.87       28.62     17.90 o 
  -3   9  18        0.66       -3.48     11.30 o 
  -2   9  18        8.26      -11.88     11.88 o 
  -1   9  18      293.99      333.11     40.48 o 
   0   9  18       16.03       10.29     12.14 o 
   1   9  18      213.39      147.42     27.31 o 
   2   9  18        1.28        3.98     10.72 o 
   3   9  18      116.49      103.90     25.76 o 
   4   9  18       20.44       -2.45     10.67 o 
   5   9  18      226.32      210.43     34.81 o 
  -4  10  18       73.55       72.05     21.37 o 
  -3  10  18        2.85       10.94     11.27 o 
  -2  10  18      104.93      203.79     33.41 o 
  -1  10  18       65.20       40.03     15.84 o 
   0  10  18       69.57       89.87     23.96 o 
   1  10  18       79.83       75.07     21.90 o 
   2  10  18        0.24       12.97     13.66 o 
   3  10  18        5.44       -6.15     14.09 o 
   4  10  18       33.37       20.80     12.99 o 
 -12   1  19        7.91        5.08      7.02 o 
 -11   1  19      108.91      129.02     17.81 o 
 -10   1  19        0.03       -1.28      6.45 o 
  -9   1  19        4.47        6.79     13.54 o 
  -8   1  19       14.79       10.78      7.01 o 
  -7   1  19       42.07       32.85      7.60 o 
  -6   1  19       19.81       22.05      6.28 o 
  -5   1  19      172.62      178.04     12.00 o 
  -4   1  19       10.54        5.50      3.03 o 
  -3   1  19      226.80      195.36      7.12 o 
  -2   1  19       94.53       89.93      4.18 o 
  -1   1  19     1104.67     1124.44     24.25 o 
   0   1  19       12.71       16.34      3.48 o 
   1   1  19      124.77      142.50     10.65 o 
   2   1  19      137.64      139.76      8.60 o 
   3   1  19        2.80       10.29      4.38 o 
   4   1  19        5.00        2.27      2.77 o 
   5   1  19       16.54       16.85      4.62 o 
   6   1  19       62.30       53.60      7.85 o 
   7   1  19      285.21      300.17     18.68 o 
   8   1  19        6.71       23.72      7.14 o 
   9   1  19     1004.76      959.24     35.90 o 
  10   1  19        3.38       21.52      9.59 o 
  11   1  19       21.79       35.91     14.99 o 
 -11   2  19        4.33        2.91     15.07 o 
 -10   2  19      180.93      197.93     20.67 o 
  -9   2  19        2.46        6.27     10.42 o 
  -8   2  19       21.59       15.55      6.08 o 
  -7   2  19       14.19        9.67      6.12 o 
  -6   2  19       23.23       27.47      6.36 o 
  -5   2  19       44.48       42.02      6.13 o 
  -4   2  19      780.96      756.15     24.91 o 
  -3   2  19        9.16       10.42      3.20 o 
  -2   2  19      356.34      294.45      9.57 o 
  -1   2  19      189.65      187.36     10.97 o 
   0   2  19      139.63      139.14      8.38 o 
   1   2  19        9.95       16.81      3.88 o 
   2   2  19        1.14        3.08      3.80 o 
   3   2  19      249.03      238.61      8.63 o 
   4   2  19     3822.69     3667.86     38.17 o 
   5   2  19       47.95       32.33      5.32 o 
   6   2  19      760.81      753.48     26.46 o 
   7   2  19        0.43       -4.85      4.85 o 
   8   2  19        7.59        8.85      5.10 o 
   9   2  19        3.13        4.33      5.02 o 
  10   2  19        5.66       21.68      7.49 o 
  11   2  19        0.01        9.56      8.81 o 
 -11   3  19        0.38        9.85      6.95 o 
 -10   3  19        1.13       -4.31      6.45 o 
  -9   3  19       89.07       92.40     12.69 o 
  -8   3  19        0.33        4.51      5.06 o 
  -7   3  19        8.05       14.81      5.03 o 
  -6   3  19        1.92       -1.83      5.46 o 
  -5   3  19     1533.51     1459.00     47.75 o 
  -4   3  19       88.86       78.98     13.53 o 
  -3   3  19      148.65      125.42      8.78 o 
  -2   3  19       35.76       35.86      3.95 o 
  -1   3  19     2082.21     2072.93     37.37 o 
   0   3  19       39.45       41.82      5.21 o 
   1   3  19     1032.07     1053.05     44.75 o 
   2   3  19       46.40       38.87      3.29 o 
   3   3  19     2748.60     2577.27     24.78 o 
   4   3  19      178.74      172.29      6.98 o 
   5   3  19      122.44      116.50      8.95 o 
   6   3  19       11.42        7.76      4.84 o 
   7   3  19       78.82       78.52      9.03 o 
   8   3  19        0.17       -5.36      5.36 o 
   9   3  19        0.05        1.38      5.86 o 
  10   3  19        8.58       15.24      7.46 o 
  11   3  19      107.68      125.08     18.57 o 
 -11   4  19        0.23       17.51     11.06 o 
 -10   4  19       33.13       45.65     12.22 o 
  -9   4  19        2.61       -1.57      6.99 o 
  -8   4  19       30.96       51.68     31.45 o 
  -7   4  19       59.15       68.40     13.47 o 
  -6   4  19      429.46      400.97     27.24 o 
  -5   4  19       82.82       56.76     17.92 o 
  -4   4  19        0.21        0.50      5.99 o 
  -3   4  19       87.66       78.12      7.54 o 
  -2   4  19     2470.19     2350.44     25.99 o 
  -1   4  19       53.97       45.70      3.16 o 
   0   4  19      511.15      486.56     18.91 o 
   1   4  19        0.24       -0.20      1.45 o 
   2   4  19      243.25      228.66     12.36 o 
   3   4  19       38.33       43.80      5.83 o 
   4   4  19      632.93      650.20     19.52 o 
   5   4  19       92.91      100.21      8.50 o 
   6   4  19       52.14       61.77      8.48 o 
   7   4  19        0.50       -1.87      4.34 o 
   8   4  19      107.92      101.32     11.23 o 
   9   4  19        0.38        6.37      5.36 o 
  10   4  19       65.61       66.17     12.47 o 
  11   4  19        2.42        9.61      7.23 o 
 -10   5  19        8.52        7.11      7.65 o 
  -9   5  19       48.73       66.46     14.78 o 
  -8   5  19        0.04        6.95      8.50 o 
  -7   5  19      178.08      190.34     20.60 o 
  -6   5  19       11.39        7.55      6.05 o 
  -5   5  19      472.94      433.66     40.99 o 
  -4   5  19       48.66       34.98      9.59 o 
  -3   5  19      617.68      614.03     32.48 o 
  -2   5  19        2.80       -1.05      3.01 o 
  -1   5  19     2219.46     2155.03     27.94 o 
   0   5  19        2.64        5.25      2.54 o 
   1   5  19       57.70       48.71      6.45 o 
   2   5  19        9.12        2.24      3.17 o 
   3   5  19        1.37        2.88      3.52 o 
   4   5  19       50.98       50.75      9.69 o 
   5   5  19      133.99      142.39     10.08 o 
   6   5  19        0.32        1.58      4.96 o 
   7   5  19       20.28       21.71      6.63 o 
   8   5  19        1.07       -5.75      5.75 o 
   9   5  19        1.70       -1.72      8.87 o 
  10   5  19        0.52       -3.54      7.71 o 
 -10   6  19       17.00        6.59      8.31 o 
  -9   6  19        3.61       -2.02     10.36 o 
  -8   6  19      356.34      396.31     31.10 o 
  -7   6  19        1.21       -0.14      7.41 o 
  -6   6  19       27.98       35.99     10.66 o 
  -5   6  19        5.60       -3.35      6.69 o 
  -4   6  19      101.28      138.60     17.01 o 
  -3   6  19        8.90       11.28      6.81 o 
  -2   6  19      284.38      280.04     11.50 o 
  -1   6  19       83.87       74.00      7.79 o 
   0   6  19      742.47      738.12     27.53 o 
   1   6  19       95.41       94.30     13.57 o 
   2   6  19     2867.82     2903.69     46.83 o 
   3   6  19       39.94       29.97      4.83 o 
   4   6  19      158.21      170.02     12.39 o 
   5   6  19        2.38        6.86      4.47 o 
   6   6  19       42.45       37.40      7.20 o 
   7   6  19        0.01       -1.66      6.19 o 
   8   6  19        4.96       11.82     13.55 o 
   9   6  19        4.89       -3.71      8.25 o 
  -9   7  19       43.91       39.69     21.52 o 
  -8   7  19       10.96        1.39      6.55 o 
  -7   7  19        4.53        4.01      8.67 o 
  -6   7  19        4.84       -2.11      6.40 o 
  -5   7  19        2.77        6.68     22.59 o 
  -4   7  19       24.94       37.39     11.26 o 
  -3   7  19       34.31       24.34      9.73 o 
  -2   7  19        5.16        9.50      5.33 o 
  -1   7  19       40.09       35.01      6.01 o 
   0   7  19        2.79        3.95      5.90 o 
   1   7  19       31.22       39.09      9.69 o 
   2   7  19        2.46       10.41      4.82 o 
   3   7  19      184.45      188.95     18.11 o 
   4   7  19       43.84       51.73      9.75 o 
   5   7  19     1175.25     1085.34     63.49 o 
   6   7  19        3.65       19.38     10.84 o 
   7   7  19        4.07        4.83     10.93 o 
   8   7  19        1.41       36.67     15.42 o 
  -8   8  19       12.04       35.55      9.92 o 
  -7   8  19       12.15       17.60      9.12 o 
  -6   8  19      202.44      230.41     24.78 o 
  -5   8  19        1.67        4.57      6.71 o 
  -4   8  19        6.09        6.82      6.50 o 
  -3   8  19       12.02       13.17      7.14 o 
  -2   8  19       26.99       26.09     11.61 o 
  -1   8  19       26.83       13.29     11.90 o 
   0   8  19      504.48      507.76     46.39 o 
   1   8  19        7.55        2.19      5.47 o 
   2   8  19      804.03      790.02     59.53 o 
   3   8  19       11.17       43.27     16.87 o 
   4   8  19      332.27      304.47     25.25 o 
   5   8  19        1.23        3.85     16.76 o 
   6   8  19       37.76       60.24     18.60 o 
   7   8  19        5.87       10.38     12.86 o 
  -6   9  19        2.61       13.32     10.11 o 
  -5   9  19       27.91       29.97     20.26 o 
  -4   9  19       11.21       28.55     15.16 o 
  -3   9  19       13.13       16.92     10.53 o 
  -2   9  19        1.83       48.61     19.92 o 
  -1   9  19      111.89      146.08     28.61 o 
   0   9  19        7.69       -2.28     11.12 o 
   1   9  19      122.80      112.60     24.66 o 
   2   9  19        4.71      -10.25     16.18 o 
   3   9  19      433.45      460.23     49.47 o 
   4   9  19       20.33      -10.85     15.95 o 
   5   9  19       98.24       79.56     23.39 o 
   6   9  19        0.00       -3.40     13.30 o 
  -4  10  19       43.41       44.49     18.30 o 
  -3  10  19       11.99        7.92      9.97 o 
  -2  10  19       12.92       32.69     17.37 o 
  -1  10  19       43.46       62.03     20.65 o 
   0  10  19      112.89      134.55     28.42 o 
   1  10  19       27.51       34.65     16.09 o 
   2  10  19       13.12       10.54     11.50 o 
   3  10  19        2.78       -5.72     15.08 o 
   4  10  19       12.26        0.81     12.89 o 
 -11   0  20        8.96        1.91      9.81 o 
 -10   0  20      491.26      515.01     46.39 o 
  -9   0  20      179.50      191.51     27.93 o 
  -8   0  20     1606.95     1568.54     70.85 o 
  -7   0  20        5.71       23.04     10.65 o 
  -6   0  20        2.85       11.95      7.76 o 
  -5   0  20       36.14       35.18      7.84 o 
  -4   0  20      510.05      562.60     28.18 o 
  -3   0  20        1.17        4.63      3.05 o 
  -2   0  20      132.17      135.86     10.16 o 
  -1   0  20       11.83       10.84      2.67 o 
   0   0  20     2005.60     1650.62     25.02 o 
   1   0  20        0.13        0.54      1.59 o 
   2   0  20      969.75     1022.42     25.12 o 
   3   0  20      143.65      126.89      9.08 o 
   4   0  20      372.91      360.54     16.39 o 
   5   0  20        0.26       10.79     14.48 o 
   6   0  20     4510.61     4451.28    123.73 o 
   7   0  20       17.86       45.10     17.66 o 
   8   0  20     2293.80     2244.60     96.22 o 
   9   0  20       28.92       27.91     15.55 o 
  10   0  20      724.01      737.90     60.77 o 
  11   0  20       31.81       41.68     16.16 o 
 -11   1  20        0.25        8.21      7.95 o 
 -10   1  20       12.23        4.15     11.27 o 
  -9   1  20       13.01       50.16     11.87 o 
  -8   1  20        0.17        7.26      8.16 o 
  -7   1  20       10.05       16.76      6.31 o 
  -6   1  20       65.13       50.28      8.72 o 
  -5   1  20     1949.65     1918.85     38.18 o 
  -4   1  20       19.78       17.56      3.18 o 
  -3   1  20      174.02      204.97      7.82 o 
  -2   1  20       51.29       55.97      4.58 o 
  -1   1  20      691.90      806.26     26.59 o 
   0   1  20        0.05        3.40      2.72 o 
   1   1  20      548.19      522.91     20.03 o 
   2   1  20      142.97      135.62      4.51 o 
   3   1  20     3200.64     3071.10     43.11 o 
   4   1  20        1.99        0.93      3.16 o 
   5   1  20      749.26      762.84     25.64 o 
   6   1  20        1.75        6.46      5.04 o 
   7   1  20     2743.49     2823.83     55.10 o 
   8   1  20       84.92      105.96     12.52 o 
   9   1  20       73.30       75.66     12.12 o 
  10   1  20       19.85       36.68      9.12 o 
  11   1  20       45.69       41.76     11.63 o 
 -11   2  20        0.04        5.01     14.78 o 
 -10   2  20       37.72       32.19     12.18 o 
  -9   2  20        6.58        5.65     11.21 o 
  -8   2  20      134.60      123.94     19.03 o 
  -7   2  20       95.07       83.22     11.33 o 
  -6   2  20     1395.97     1395.03     36.19 o 
  -5   2  20        0.05       -2.80      6.48 o 
  -4   2  20      709.03      746.99     18.27 o 
  -3   2  20      143.93      139.41      7.89 o 
  -2   2  20        8.78       14.95      4.74 o 
  -1   2  20        4.65        3.23      4.26 o 
   0   2  20      287.05      335.95     13.23 o 
   1   2  20       94.86      104.35     10.38 o 
   2   2  20      150.10      146.12     10.55 o 
   3   2  20       13.24       16.05      3.19 o 
   4   2  20      425.48      379.14     11.58 o 
   5   2  20        0.01       -4.10      4.53 o 
   6   2  20      240.21      238.78     15.41 o 
   7   2  20      106.21      100.01     10.69 o 
   8   2  20        9.37       33.47      8.63 o 
   9   2  20        1.60        4.68      6.08 o 
  10   2  20      155.88      168.63     16.93 o 
  11   2  20        0.58        5.06     10.01 o 
 -11   3  20       51.53       28.45      7.87 o 
 -10   3  20        1.61       -0.43      9.86 o 
  -9   3  20       16.06       18.55     10.09 o 
  -8   3  20        2.38        0.00     10.20 o 
  -7   3  20      273.13      266.07     19.49 o 
  -6   3  20       31.38       26.89      4.69 o 
  -5   3  20      607.29      613.57     31.10 o 
  -4   3  20      252.34      235.52     13.63 o 
  -3   3  20      682.92      703.48     18.00 o 
  -2   3  20        1.92       -0.38      1.71 o 
  -1   3  20      481.17      447.76     18.44 o 
   0   3  20        0.74       -0.46      3.22 o 
   1   3  20       13.76       28.92     20.23 o 
   2   3  20        3.92        3.41      4.10 o 
   3   3  20       15.67       13.58      3.65 o 
   4   3  20       44.87       47.80      6.70 o 
   5   3  20       61.02       55.88      6.64 o 
   6   3  20       43.34       32.07      7.09 o 
   7   3  20       33.23       16.71      4.79 o 
   8   3  20        0.60        2.80      4.43 o 
   9   3  20        0.05       -0.05      5.29 o 
  10   3  20        1.65       10.88      7.77 o 
  11   3  20       33.06       33.64     14.64 o 
 -11   4  20        0.01       -5.43     15.23 o 
 -10   4  20       20.90       33.55     12.39 o 
  -9   4  20        0.41       11.42      7.51 o 
  -8   4  20        7.64        8.85     13.78 o 
  -7   4  20       12.90       15.58      8.03 o 
  -6   4  20      190.28      183.92     19.31 o 
  -5   4  20       46.57       44.35     10.12 o 
  -4   4  20     3173.33     3225.22     70.97 o 
  -3   4  20        6.32       -8.61      8.61 o 
  -2   4  20     1736.57     1745.89     23.56 o 
  -1   4  20       85.75       73.02      3.49 o 
   0   4  20      481.63      439.66     20.08 o 
   1   4  20       10.10       21.14      6.33 o 
   2   4  20       64.37       44.11      4.31 o 
   3   4  20        3.22        4.60      3.07 o 
   4   4  20      100.66       91.46      8.65 o 
   5   4  20        1.39       -0.28      3.61 o 
   6   4  20      458.90      438.29     20.84 o 
   7   4  20        5.55       -4.74      4.74 o 
   8   4  20        1.24       -4.79      4.79 o 
   9   4  20        6.46        8.96      6.16 o 
  10   4  20       32.57       31.65     24.07 o 
 -10   5  20        0.21       -8.45      8.45 o 
  -9   5  20        4.25       10.19      6.86 o 
  -8   5  20       27.81       27.56      8.65 o 
  -7   5  20      902.45      879.58     43.91 o 
  -6   5  20        0.34       -1.49      6.18 o 
  -5   5  20        2.34        1.74      5.36 o 
  -4   5  20        5.55       -0.66      6.96 o 
  -3   5  20     2777.91     2761.44    121.21 o 
  -2   5  20        8.74       11.35      3.91 o 
  -1   5  20     4428.96     4374.71     54.57 o 
   0   5  20        5.07        4.73      2.12 o 
   1   5  20      377.83      353.48     13.80 o 
   2   5  20        0.26       -0.53      4.90 o 
   3   5  20      343.10      339.67     13.94 o 
   4   5  20       23.60       13.05      4.49 o 
   5   5  20       19.37        5.68      3.48 o 
   6   5  20       20.81       18.98      4.90 o 
   7   5  20        0.19        8.83      6.46 o 
   8   5  20        3.15       -2.01     10.88 o 
   9   5  20       18.35       24.42     10.47 o 
  10   5  20        6.27       24.72      9.43 o 
  -9   6  20        2.78       10.03      6.60 o 
  -8   6  20       21.05       23.45     10.77 o 
  -7   6  20       23.37       16.99      7.47 o 
  -6   6  20       52.10       53.01     12.42 o 
  -5   6  20        3.54        4.51     11.54 o 
  -4   6  20      100.11      131.78     16.96 o 
  -3   6  20       46.35       49.10      6.20 o 
  -2   6  20      356.86      364.98     13.00 o 
  -1   6  20        3.64        0.79      4.83 o 
   0   6  20     1286.31     1246.35     29.20 o 
   1   6  20       12.39        7.66      7.04 o 
   2   6  20     2803.78     2872.11     66.60 o 
   3   6  20        0.50        8.04      9.79 o 
   4   6  20       61.27       59.99     10.81 o 
   5   6  20        1.42       10.25     17.34 o 
   6   6  20        0.01       -1.01      6.97 o 
   7   6  20        3.25        0.02      5.51 o 
   8   6  20      123.14      124.91     27.30 o 
   9   6  20        0.03        5.46     12.77 o 
  -8   7  20        9.21       20.87      8.84 o 
  -7   7  20       38.27       33.09     12.00 o 
  -6   7  20        2.60        6.61      9.31 o 
  -5   7  20      386.90      395.21     29.87 o 
  -4   7  20        3.96       18.19      9.63 o 
  -3   7  20        0.11       -4.03      4.03 o 
  -2   7  20        6.92       -2.22      4.36 o 
  -1   7  20       40.58       36.65     14.83 o 
   0   7  20       59.85       48.34     13.57 o 
   1   7  20       65.07       60.61     11.08 o 
   2   7  20        9.24        0.13      6.00 o 
   3   7  20      132.09      156.94     31.01 o 
   4   7  20        0.71       12.46      5.87 o 
   5   7  20      445.36      408.23     41.26 o 
   6   7  20        0.06      -10.08     10.08 o 
   7   7  20       45.49       46.29     16.34 o 
   8   7  20       23.53       19.18     12.47 o 
  -7   8  20        0.12       -2.19      7.30 o 
  -6   8  20      150.11      139.53     20.11 o 
  -5   8  20        3.38        9.18     13.07 o 
  -4   8  20       35.69       28.29      9.95 o 
  -3   8  20       10.95       12.45     11.63 o 
  -2   8  20        0.84      -10.76     10.76 o 
  -1   8  20        1.44       17.67     12.73 o 
   0   8  20        0.42       -7.84     12.10 o 
   1   8  20       31.62       31.20     17.85 o 
   2   8  20      226.49      285.04     36.64 o 
   3   8  20       40.15       29.82     14.94 o 
   4   8  20       73.05       65.87     21.86 o 
   5   8  20       15.70       15.85      8.88 o 
   6   8  20        7.33       10.48     12.10 o 
   7   8  20        3.56       -5.91      7.86 o 
  -6   9  20        0.15        3.59      7.44 o 
  -5   9  20        4.23       -7.19      7.19 o 
  -4   9  20       20.75       19.82     13.85 o 
  -3   9  20      122.47      132.22     28.48 o 
  -2   9  20       11.33        2.37      9.31 o 
  -1   9  20       19.54       29.08     13.38 o 
   0   9  20       38.38       61.70     20.37 o 
   1   9  20        0.59       11.97      9.64 o 
   2   9  20       19.03       14.83     14.90 o 
   3   9  20        0.41       -2.28      8.94 o 
   4   9  20       25.11        6.82      8.95 o 
   5   9  20        0.83        1.00     14.00 o 
  -3  10  20        0.33      -15.97     15.97 o 
  -2  10  20        0.68        8.44     11.14 o 
  -1  10  20        4.96       19.89     14.86 o 
   0  10  20       57.11       67.08     22.81 o 
   1  10  20       18.05       36.11     19.11 o 
   2  10  20       50.18       -8.02     11.34 o 
   3  10  20        0.02       10.50     15.05 o 
 -11   1  21       47.36       38.12     11.30 o 
 -10   1  21        0.46        3.31     20.79 o 
  -9   1  21      534.25      513.99     31.27 o 
  -8   1  21        0.44        3.25      8.87 o 
  -7   1  21     1766.66     1801.16     43.52 o 
  -6   1  21        5.00        0.75      4.62 o 
  -5   1  21      696.66      686.52     20.83 o 
  -4   1  21        8.96        7.12      2.82 o 
  -3   1  21        1.34       -0.89      2.07 o 
  -2   1  21       11.42       11.39      1.74 o 
  -1   1  21       58.79       82.66      7.71 o 
   0   1  21       37.40       36.69      4.80 o 
   1   1  21       82.83       98.99      6.59 o 
   2   1  21      107.35      103.87      6.90 o 
   3   1  21       47.00       59.92      5.18 o 
   4   1  21       57.86       55.16      5.36 o 
   5   1  21     1015.17     1059.58     36.75 o 
   6   1  21        3.68        3.89      7.29 o 
   7   1  21       57.05       98.31     13.96 o 
   8   1  21       85.57      102.90     12.63 o 
   9   1  21      491.55      539.06     27.71 o 
  10   1  21        0.87       17.51     11.10 o 
  11   1  21       39.98       50.39     10.59 o 
 -11   2  21        0.98        2.17     11.96 o 
 -10   2  21       56.53       71.44     15.09 o 
  -9   2  21       62.68       63.42     16.04 o 
  -8   2  21      639.90      606.77     38.37 o 
  -7   2  21       59.82       72.61      9.53 o 
  -6   2  21     1764.56     1688.40     39.85 o 
  -5   2  21       12.02       20.90      5.98 o 
  -4   2  21     1339.38     1357.98     31.37 o 
  -3   2  21       58.20       45.66      5.50 o 
  -2   2  21     2512.07     2469.04     42.41 o 
  -1   2  21        4.15        5.65      3.36 o 
   0   2  21     1555.91     1437.68     27.38 o 
   1   2  21       46.54       51.02      7.79 o 
   2   2  21       40.87       52.31      7.48 o 
   3   2  21      141.60      140.24      8.55 o 
   4   2  21     2574.20     2393.11     44.18 o 
   5   2  21       65.48       64.57      6.78 o 
   6   2  21        6.56       22.87      7.32 o 
   7   2  21       10.32        8.52      5.35 o 
   8   2  21      527.96      541.38     25.96 o 
   9   2  21        5.01       23.11      8.26 o 
  10   2  21      329.38      336.62     23.05 o 
  11   2  21        3.79       14.66     11.55 o 
 -11   3  21        1.05       -7.84      7.84 o 
 -10   3  21        7.17       -0.26      9.25 o 
  -9   3  21        0.02        0.16      6.39 o 
  -8   3  21       15.37        3.75      8.73 o 
  -7   3  21      568.81      558.33     24.79 o 
  -6   3  21       45.08       62.78     12.55 o 
  -5   3  21      308.50      337.28     29.38 o 
  -4   3  21      239.39      228.99     19.87 o 
  -3   3  21    10650.09    10224.41     94.19 o 
  -2   3  21      114.65      105.74     11.53 o 
  -1   3  21      621.80      620.93     21.48 o 
   0   3  21       19.07       15.66      4.61 o 
   1   3  21      447.75      423.01     23.00 o 
   2   3  21        4.61       -3.51      4.69 o 
   3   3  21      723.94      714.04     20.01 o 
   4   3  21       54.11       53.29      5.90 o 
   5   3  21       83.09       72.29      7.34 o 
   6   3  21        0.94        0.78      4.68 o 
   7   3  21        2.32        6.92      4.82 o 
   8   3  21       14.36       23.47      6.17 o 
   9   3  21        0.02        3.49      6.13 o 
  10   3  21        3.56        5.88      9.03 o 
 -10   4  21       10.22       21.90      9.95 o 
  -9   4  21        5.94        7.68      7.02 o 
  -8   4  21        1.46       10.52     13.71 o 
  -7   4  21       14.06       26.78      9.85 o 
  -6   4  21       49.81       66.94     12.70 o 
  -5   4  21      140.78      145.52     16.85 o 
  -4   4  21      164.23      196.02     20.16 o 
  -3   4  21      100.08       89.98     12.41 o 
  -2   4  21        0.16        3.68      3.82 o 
  -1   4  21      182.56      179.43     10.63 o 
   0   4  21     8069.72     7967.23     72.67 o 
   1   4  21       84.40       78.92     11.12 o 
   2   4  21      404.50      353.82     18.24 o 
   3   4  21       25.01       19.04      6.20 o 
   4   4  21       43.15       32.59      5.76 o 
   5   4  21       57.10       54.20      6.54 o 
   6   4  21       15.27       14.94      4.64 o 
   7   4  21       23.30       18.79      8.14 o 
   8   4  21      156.46      195.62     20.93 o 
   9   4  21        5.08       -6.70      9.08 o 
  10   4  21        7.06        3.67     16.58 o 
 -10   5  21        2.17        0.11      9.31 o 
  -9   5  21        1.82       12.37      7.78 o 
  -8   5  21        4.52       -4.68      7.60 o 
  -7   5  21       83.35      137.38     17.93 o 
  -6   5  21       10.56        6.31      7.11 o 
  -5   5  21      209.83      228.81     21.37 o 
  -4   5  21        0.24        1.47      6.71 o 
  -3   5  21     1483.07     1593.05     39.48 o 
  -2   5  21       39.64       49.23      4.93 o 
  -1   5  21      443.48      446.62     16.84 o 
   0   5  21        1.12        7.56      5.96 o 
   1   5  21     2110.69     2042.79     55.68 o 
   2   5  21      108.89      109.81     11.14 o 
   3   5  21      418.84      430.86     18.85 o 
   4   5  21       16.08       16.68      7.11 o 
   5   5  21       14.60       19.48      8.57 o 
   6   5  21       19.49       19.20      7.46 o 
   7   5  21       41.93       45.64     10.17 o 
   8   5  21       10.04        7.05      5.63 o 
   9   5  21       62.45       70.11     13.19 o 
  -9   6  21        2.46        8.12      8.72 o 
  -8   6  21       13.27        5.16      8.87 o 
  -7   6  21        0.90        2.02      6.57 o 
  -6   6  21      137.94      148.68     18.35 o 
  -5   6  21       11.11       15.36      7.90 o 
  -4   6  21       87.60      110.58     15.33 o 
  -3   6  21        0.10        1.29      4.81 o 
  -2   6  21        0.20       12.30      5.93 o 
  -1   6  21        0.99       -3.43      5.17 o 
   0   6  21     1466.14     1572.51     49.15 o 
   1   6  21       69.44       52.97     10.03 o 
   2   6  21      432.06      470.65     26.58 o 
   3   6  21        0.79       21.28      8.49 o 
   4   6  21        0.68       12.30      6.41 o 
   5   6  21       10.67       24.88      9.42 o 
   6   6  21        6.30       16.27     12.42 o 
   7   6  21        3.18        1.17     10.50 o 
   8   6  21        8.66       30.20     14.69 o 
   9   6  21        7.04        3.38     11.39 o 
  -8   7  21        0.03        5.43      8.13 o 
  -7   7  21        7.97        9.92      8.99 o 
  -6   7  21        2.19        9.69      5.72 o 
  -5   7  21       10.77       17.93      9.47 o 
  -4   7  21       19.91       13.09      8.35 o 
  -3   7  21       45.89       56.21      9.10 o 
  -2   7  21       17.26       23.76      6.69 o 
  -1   7  21      172.87      166.23     16.66 o 
   0   7  21        5.43        7.03      5.70 o 
   1   7  21     1017.91      963.76     32.55 o 
   2   7  21        1.10       -7.33      7.33 o 
   3   7  21      336.25      336.97     24.33 o 
   4   7  21        4.69       16.42      6.38 o 
   5   7  21      312.97      283.38     33.49 o 
   6   7  21       11.68       -3.67      9.40 o 
   7   7  21       31.95       58.68     17.53 o 
   8   7  21        1.87       -5.80     10.57 o 
  -7   8  21        0.17       -4.27      7.99 o 
  -6   8  21       55.50       65.45     14.94 o 
  -5   8  21        1.04       13.41     12.65 o 
  -4   8  21       89.41       79.73     14.77 o 
  -3   8  21        5.09       11.42      8.13 o 
  -2   8  21      240.49      262.56     35.82 o 
  -1   8  21        0.60      -13.83     13.83 o 
   0   8  21        0.03       -8.13     12.39 o 
   1   8  21        1.88        3.41      5.28 o 
   2   8  21      219.29      247.19     33.37 o 
   3   8  21       11.14       16.90     11.12 o 
   4   8  21       88.70       59.74     19.11 o 
   5   8  21        0.66       -1.67      6.57 o 
   6   8  21        0.03      -12.96     12.96 o 
   7   8  21        0.01       -7.46      9.13 o 
  -5   9  21        0.23       15.11     16.19 o 
  -4   9  21        0.11       -2.61     10.91 o 
  -3   9  21      132.41      131.01     26.31 o 
  -2   9  21        0.91       -5.56     12.64 o 
  -1   9  21       16.84       13.05     10.17 o 
   0   9  21        0.17      -10.32     12.03 o 
   1   9  21       23.61       37.06     17.60 o 
   2   9  21        3.02       28.80     14.80 o 
   3   9  21        2.12        2.16     10.52 o 
   4   9  21        0.15       19.00     14.19 o 
   5   9  21      109.00      157.39     32.10 o 
  -2  10  21       91.56      106.69     26.16 o 
  -1  10  21        0.86        7.23     13.13 o 
   0  10  21        4.79        4.89     11.82 o 
   1  10  21        4.08       -6.88     12.42 o 
   2  10  21        0.26       30.12     17.73 o 
 -11   0  22        1.59       26.75     14.99 o 
 -10   0  22      649.60      613.41     50.63 o 
  -9   0  22      226.18      193.44     28.55 o 
  -8   0  22      999.28     1056.14     58.86 o 
  -7   0  22       12.19        5.03     11.84 o 
  -6   0  22       30.67       52.49     17.62 o 
  -5   0  22        0.28       -6.45      6.45 o 
  -4   0  22      250.17      213.21     15.34 o 
  -3   0  22      146.24      146.17     10.46 o 
  -2   0  22      421.29      471.50     18.32 o 
  -1   0  22        2.25        9.26      2.78 o 
   0   0  22        0.71        4.14      1.29 o 
   1   0  22        0.55        1.22      1.35 o 
   2   0  22        0.02        0.63      1.70 o 
   3   0  22       50.40       50.57      5.62 o 
   4   0  22        0.38       -0.25      7.44 o 
   5   0  22       97.72      112.15     15.77 o 
   6   0  22      342.29      305.71     34.39 o 
   7   0  22       54.28       63.21     17.48 o 
   8   0  22      413.62      535.53     48.88 o 
   9   0  22        2.29       29.95     16.60 o 
  10   0  22      914.95      838.36     66.26 o 
  11   0  22        0.92       15.63     16.27 o 
 -11   1  22      118.19      109.41     17.12 o 
 -10   1  22        0.96       -0.45     10.61 o 
  -9   1  22      540.19      504.32     30.86 o 
  -8   1  22        7.66       14.44     16.39 o 
  -7   1  22     2153.32     2287.07     53.83 o 
  -6   1  22       37.77       36.02      6.92 o 
  -5   1  22       38.08       61.74      6.90 o 
  -4   1  22       32.04       27.01      5.84 o 
  -3   1  22       38.73       32.05      3.38 o 
  -2   1  22       46.06       42.50      3.17 o 
  -1   1  22     1772.15     1750.51     32.34 o 
   0   1  22        9.48       13.05      3.71 o 
   1   1  22      160.23      196.36      8.90 o 
   2   1  22        5.97       11.06      3.31 o 
   3   1  22       12.55       14.70      2.97 o 
   4   1  22        1.02       -4.66      4.66 o 
   5   1  22     2918.75     2919.11     51.41 o 
   6   1  22        0.09       -3.55      6.12 o 
   7   1  22     2785.60     2679.53     73.41 o 
   8   1  22       19.38       43.00     14.08 o 
   9   1  22        0.77       16.62      7.79 o 
  10   1  22        3.01        7.47      6.05 o 
  11   1  22        1.45       23.69     12.30 o 
 -11   2  22        9.68        7.28      7.15 o 
 -10   2  22      439.24      463.50     36.93 o 
  -9   2  22       33.45        8.43     14.41 o 
  -8   2  22      789.50      803.45     31.29 o 
  -7   2  22        0.13       -8.05      8.05 o 
  -6   2  22     2230.75     2161.99     46.29 o 
  -5   2  22       64.41       75.24      8.19 o 
  -4   2  22      433.40      454.42     15.96 o 
  -3   2  22       20.43       17.89      3.36 o 
  -2   2  22     1121.91     1177.13     30.13 o 
  -1   2  22       16.04       19.95      7.27 o 
   0   2  22       36.20       62.89      7.30 o 
   1   2  22       60.41       64.27     10.70 o 
   2   2  22     1651.51     1707.56     37.43 o 
   3   2  22        1.46        9.13      6.24 o 
   4   2  22     5141.72     5064.60     65.05 o 
   5   2  22        3.00       10.75      4.33 o 
   6   2  22      502.23      519.97     22.48 o 
   7   2  22       61.13       56.29     10.79 o 
   8   2  22      370.42      386.66     26.10 o 
   9   2  22        0.02        7.62      5.96 o 
  10   2  22      155.32      219.14     24.69 o 
 -10   3  22        4.66        5.79      8.85 o 
  -9   3  22        0.24        2.41      5.07 o 
  -8   3  22        3.34        0.96      6.52 o 
  -7   3  22       65.62       66.16      8.94 o 
  -6   3  22       34.48       38.26      8.91 o 
  -5   3  22     1767.21     1711.00     53.06 o 
  -4   3  22        3.21        6.19      5.13 o 
  -3   3  22     5088.97     5240.94     68.41 o 
  -2   3  22       32.27       30.34      7.40 o 
  -1   3  22      424.39      394.63     17.78 o 
   0   3  22       95.09       95.29      8.06 o 
   1   3  22     5970.45     5860.73    135.61 o 
   2   3  22        1.39       -5.63      5.63 o 
   3   3  22     2160.22     2252.82     50.21 o 
   4   3  22        0.81        7.65      5.62 o 
   5   3  22      143.67      169.24     11.06 o 
   6   3  22       61.24       41.37      8.48 o 
   7   3  22       94.66       69.56     18.05 o 
   8   3  22        0.65       -3.15      7.68 o 
   9   3  22      191.48      203.63     22.44 o 
  10   3  22        0.12       -1.10     13.64 o 
 -10   4  22        7.24        9.06      7.21 o 
  -9   4  22        1.75        3.69     16.60 o 
  -8   4  22        5.97       13.70      9.51 o 
  -7   4  22        5.21        2.38      5.79 o 
  -6   4  22      397.98      351.30     26.56 o 
  -5   4  22        8.50        1.15     13.96 o 
  -4   4  22      192.43      197.17     23.15 o 
  -3   4  22        7.98       12.07      8.27 o 
  -2   4  22       10.55        6.31      4.60 o 
  -1   4  22       29.03       30.21      6.90 o 
   0   4  22      571.73      596.58     42.14 o 
   1   4  22       50.46       52.62     10.14 o 
   2   4  22       57.24       75.52     10.77 o 
   3   4  22       47.27       36.47      6.63 o 
   4   4  22      681.57      696.32     35.16 o 
   5   4  22        0.70       -3.48      6.13 o 
   6   4  22       37.17       44.60     10.77 o 
   7   4  22        0.09        1.91      6.71 o 
   8   4  22        6.44        5.02      9.75 o 
   9   4  22        0.75        7.52     12.86 o 
  10   4  22      119.05      102.50     17.05 o 
 -10   5  22        3.25       -1.54      7.75 o 
  -9   5  22        1.94       18.75      9.45 o 
  -8   5  22        2.09       -4.33      8.15 o 
  -7   5  22       47.14       68.65     13.82 o 
  -6   5  22        1.81       -2.26      9.15 o 
  -5   5  22       12.22        4.86      7.18 o 
  -4   5  22       25.38       28.01      9.80 o 
  -3   5  22     1344.59     1308.86     36.33 o 
  -2   5  22       81.63       77.16      7.49 o 
  -1   5  22       53.25       55.56      7.77 o 
   0   5  22      141.54      132.58     17.65 o 
   1   5  22      209.67      215.21     18.99 o 
   2   5  22       27.37       29.19      6.57 o 
   3   5  22      584.06      553.19     25.24 o 
   4   5  22        1.99        1.11      6.47 o 
   5   5  22       40.02       47.48     10.50 o 
   6   5  22        1.37        3.04     13.85 o 
   7   5  22      288.11      289.29     24.48 o 
   8   5  22        9.59       12.51      7.98 o 
   9   5  22       10.49        4.83      7.86 o 
  -9   6  22        5.06       14.73     10.77 o 
  -8   6  22      127.22      138.02     19.72 o 
  -7   6  22        8.74       16.96     12.86 o 
  -6   6  22       13.14       25.66     10.34 o 
  -5   6  22        9.30        8.39      6.95 o 
  -4   6  22      165.50      204.95     21.16 o 
  -3   6  22       36.78       38.94     13.77 o 
  -2   6  22      383.42      375.21     21.34 o 
  -1   6  22       12.03        7.14      4.72 o 
   0   6  22      389.54      387.50     25.59 o 
   1   6  22        3.53        9.20      4.97 o 
   2   6  22       16.13       12.52      5.11 o 
   3   6  22        2.88        4.87      8.62 o 
   4   6  22      243.83      266.09     18.31 o 
   5   6  22        1.32        9.10      7.53 o 
   6   6  22        9.78       10.98      7.35 o 
   7   6  22        0.02      -10.19     10.19 o 
   8   6  22        0.14       10.39      9.43 o 
  -8   7  22       10.77        2.60      6.89 o 
  -7   7  22        4.10        6.66      6.74 o 
  -6   7  22        8.27       20.91     10.42 o 
  -5   7  22       18.89       11.23      7.40 o 
  -4   7  22       13.45       13.23      8.78 o 
  -3   7  22      264.94      274.61     18.59 o 
  -2   7  22       22.41       16.16     17.85 o 
  -1   7  22        2.32       13.37      5.92 o 
   0   7  22       36.99       45.42      9.25 o 
   1   7  22        7.54       22.02      7.04 o 
   2   7  22       27.69       14.89      6.29 o 
   3   7  22        0.71        5.19      9.50 o 
   4   7  22        3.23        8.13      6.05 o 
   5   7  22       19.25        3.90      9.50 o 
   6   7  22        0.03       -5.36      8.81 o 
   7   7  22        1.28        6.97      9.89 o 
  -7   8  22        2.74        9.18      8.26 o 
  -6   8  22        3.09        8.27      8.66 o 
  -5   8  22       15.99       18.60     16.97 o 
  -4   8  22       35.16       55.25     13.93 o 
  -3   8  22        0.89        3.45      9.83 o 
  -2   8  22      158.91      147.97     26.99 o 
  -1   8  22        4.82        7.36      9.75 o 
   0   8  22       55.69       60.11     17.52 o 
   1   8  22        0.81        2.32      5.39 o 
   2   8  22       67.72       90.93     23.26 o 
   3   8  22       13.47        4.67      9.88 o 
   4   8  22       80.32       81.61     22.60 o 
   5   8  22       10.26       11.49      6.96 o 
   6   8  22        2.55        8.94      9.89 o 
  -5   9  22        0.98       13.35      7.94 o 
  -4   9  22        1.30       10.95     15.34 o 
  -3   9  22       61.85       71.78     21.12 o 
  -2   9  22        4.52       -6.07     12.45 o 
  -1   9  22       15.71       14.67     10.63 o 
   0   9  22        1.18      -12.39     12.39 o 
   1   9  22       12.13       11.95     12.66 o 
   2   9  22       14.13       -0.90     11.37 o 
   3   9  22        8.47       28.35     15.50 o 
   4   9  22        0.08      -13.55     13.55 o 
  -1  10  22        3.00       28.60     16.61 o 
   0  10  22       76.81       78.13     25.46 o 
   1  10  22        0.84       20.68     14.55 o 
 -11   1  23      146.50      147.58     22.53 o 
 -10   1  23        0.36       -8.65      8.65 o 
  -9   1  23       13.73       12.43      6.42 o 
  -8   1  23       26.50       44.83      9.63 o 
  -7   1  23      377.57      410.51     21.91 o 
  -6   1  23       26.62       36.08      7.64 o 
  -5   1  23     1822.91     1719.80     33.23 o 
  -4   1  23       25.57       30.22      4.84 o 
  -3   1  23      314.68      327.40     11.83 o 
  -2   1  23        0.32       -0.82      1.86 o 
  -1   1  23       85.04      119.51      9.24 o 
   0   1  23        0.46        5.51      3.78 o 
   1   1  23      193.40      165.29      8.21 o 
   2   1  23        6.17        4.20      3.09 o 
   3   1  23      854.50      882.42     58.16 o 
   4   1  23       10.31       10.11      6.40 o 
   5   1  23     2504.89     2632.11     49.60 o 
   6   1  23        0.66       12.74      8.45 o 
   7   1  23     2279.80     2356.79     70.24 o 
   8   1  23       12.62       22.97     19.02 o 
   9   1  23      268.48      252.90     25.72 o 
  10   1  23        2.19        1.64      7.17 o 
 -11   2  23        4.56        4.54      6.19 o 
 -10   2  23       83.92       76.69     13.99 o 
  -9   2  23       12.48        5.39      7.16 o 
  -8   2  23       44.51       38.46      8.30 o 
  -7   2  23       22.20       13.29      5.09 o 
  -6   2  23      284.67      300.31     17.31 o 
  -5   2  23       25.84       24.04      5.17 o 
  -4   2  23       38.12       45.42      5.93 o 
  -3   2  23      101.25       96.89      9.76 o 
  -2   2  23     1557.69     1498.77     34.33 o 
  -1   2  23        2.79        1.78      3.58 o 
   0   2  23      276.98      258.46     12.05 o 
   1   2  23       49.63       45.59      6.49 o 
   2   2  23     6129.43     6029.21     72.21 o 
   3   2  23       38.70       40.83      6.42 o 
   4   2  23     1269.97     1318.53     34.50 o 
   5   2  23      173.28      205.70     14.82 o 
   6   2  23      514.23      536.59     23.16 o 
   7   2  23        0.85        5.60      7.01 o 
   8   2  23        3.18       10.71      8.32 o 
   9   2  23        3.23       11.22     13.10 o 
  10   2  23       48.70       75.39     16.99 o 
 -10   3  23       22.70       17.01     24.12 o 
  -9   3  23       41.88       46.86      9.14 o 
  -8   3  23        8.45       10.81      5.05 o 
  -7   3  23       52.82       42.71      7.12 o 
  -6   3  23       21.78       19.75     11.99 o 
  -5   3  23     1036.88     1057.37     41.87 o 
  -4   3  23       65.84       66.13      8.75 o 
  -3   3  23     1083.08     1167.86     33.43 o 
  -2   3  23        9.80        0.95      4.10 o 
  -1   3  23      460.66      449.92     18.98 o 
   0   3  23        0.45       -4.53      4.53 o 
   1   3  23      670.29      710.62     33.60 o 
   2   3  23      175.91      149.44     12.19 o 
   3   3  23     1694.60     1707.60     41.23 o 
   4   3  23        2.24       13.15      9.76 o 
   5   3  23     1247.29     1201.00     38.41 o 
   6   3  23       35.98       29.85      7.25 o 
   7   3  23       14.07       19.74     18.55 o 
   8   3  23        8.08        7.47      6.85 o 
   9   3  23        0.04        4.46     12.86 o 
  10   3  23        0.32       27.23     11.96 o 
 -10   4  23      126.91      113.90     29.38 o 
  -9   4  23       12.83        5.23      9.04 o 
  -8   4  23       19.65       34.96     10.83 o 
  -7   4  23       13.86       16.93      8.46 o 
  -6   4  23        7.73        7.60      5.82 o 
  -5   4  23      108.32      108.21     14.42 o 
  -4   4  23       75.29       65.64      9.04 o 
  -3   4  23        3.45       -0.07      5.90 o 
  -2   4  23     1657.62     1698.61     38.91 o 
  -1   4  23       49.70       54.18     10.07 o 
   0   4  23     2686.42     2823.64     45.43 o 
   1   4  23       11.23       21.38      6.65 o 
   2   4  23     4135.54     4137.70     65.00 o 
   3   4  23      269.11      262.46     16.87 o 
   4   4  23      134.94      148.68     14.48 o 
   5   4  23        0.18       -1.22      5.42 o 
   6   4  23       25.75       17.04      6.47 o 
   7   4  23       16.73       23.99      8.32 o 
   8   4  23        5.00       19.32     10.04 o 
   9   4  23        1.22        0.40     23.51 o 
  -9   5  23       91.79      101.49     17.10 o 
  -8   5  23       11.69       18.47      9.67 o 
  -7   5  23       74.64       83.13     14.25 o 
  -6   5  23        3.09        9.25      8.11 o 
  -5   5  23      237.83      217.44     21.28 o 
  -4   5  23       31.39       24.78      5.96 o 
  -3   5  23      994.57     1017.89     32.41 o 
  -2   5  23        6.81        7.52      6.92 o 
  -1   5  23     3544.27     3483.90     47.56 o 
   0   5  23      129.49      138.97     14.98 o 
   1   5  23       15.15       21.94     11.69 o 
   2   5  23       22.12       12.35      5.30 o 
   3   5  23     1401.61     1343.09     39.37 o 
   4   5  23        7.83       -5.54      6.85 o 
   5   5  23       16.50       28.07      8.78 o 
   6   5  23       14.65       18.64      7.36 o 
   7   5  23        5.17       13.60     10.56 o 
   8   5  23        1.15        6.87     12.02 o 
   9   5  23       20.04       16.34      8.52 o 
  -8   6  23       45.12       47.47     13.99 o 
  -7   6  23        0.47       -2.10      8.05 o 
  -6   6  23       18.60       24.22      8.79 o 
  -5   6  23        8.46       -0.73     12.19 o 
  -4   6  23      193.08      228.13     22.62 o 
  -3   6  23        0.54        1.43      4.58 o 
  -2   6  23      962.24     1002.66     34.75 o 
  -1   6  23       22.57       23.49      7.64 o 
   0   6  23       64.80       57.56     11.09 o 
   1   6  23        0.01        1.68      4.16 o 
   2   6  23       59.43       69.81      9.62 o 
   3   6  23        0.62       -2.42      6.71 o 
   4   6  23      268.70      306.00     20.09 o 
   5   6  23       18.83       19.26      8.89 o 
   6   6  23       91.82       86.67     20.57 o 
   7   6  23       13.55       30.78     14.86 o 
   8   6  23       47.53       70.02     22.02 o 
  -7   7  23      133.98      154.30     20.44 o 
  -6   7  23        1.22        3.33      8.11 o 
  -5   7  23      146.69      188.30     22.30 o 
  -4   7  23        2.23        6.49      9.33 o 
  -3   7  23      126.61      115.97     25.13 o 
  -2   7  23       14.98       25.85     11.84 o 
  -1   7  23      688.32      703.92     35.07 o 
   0   7  23        0.09       -0.85     11.43 o 
   1   7  23        0.01        2.28      4.62 o 
   2   7  23       16.58       19.68      7.46 o 
   3   7  23       71.78       72.31     12.30 o 
   4   7  23       10.01       12.18     20.23 o 
   5   7  23       35.33       38.56     10.30 o 
   6   7  23        0.13        5.95     11.83 o 
   7   7  23       98.59       99.30     24.20 o 
  -6   8  23      165.20      204.27     24.42 o 
  -5   8  23        0.10       10.49     18.49 o 
  -4   8  23       34.25       37.94     12.11 o 
  -3   8  23        0.42       20.42     11.88 o 
  -2   8  23       83.78       93.17     22.11 o 
  -1   8  23        9.52        6.03     11.67 o 
   0   8  23       36.66       28.67     12.63 o 
   1   8  23        9.29       21.90     13.21 o 
   2   8  23      150.06      194.15     29.82 o 
   3   8  23       10.39       -4.96     11.62 o 
   4   8  23       69.58       68.29     19.72 o 
   5   8  23        5.52       27.79     17.59 o 
   6   8  23        1.82       16.63      8.31 o 
  -4   9  23        0.89       -7.94      9.74 o 
  -3   9  23       12.15       26.09     14.50 o 
  -2   9  23        0.23        2.76     10.07 o 
  -1   9  23        2.23       -7.24      9.77 o 
   0   9  23        0.64       -2.25      9.14 o 
   1   9  23       22.82        2.45     10.70 o 
   2   9  23        0.21       13.11     13.03 o 
   3   9  23       54.54       78.62     22.39 o 
   4   9  23        2.54        7.41     10.48 o 
 -10   0  24      498.68      495.06     45.47 o 
  -9   0  24        3.70       24.09     14.12 o 
  -8   0  24     5240.23     5088.38     98.56 o 
  -7   0  24      286.20      288.05     23.24 o 
  -6   0  24      254.50      293.53     21.56 o 
  -5   0  24       57.50       63.29      9.63 o 
  -4   0  24      173.63      186.81     14.17 o 
  -3   0  24      158.43      164.08     11.99 o 
  -2   0  24      415.13      452.37     17.25 o 
  -1   0  24       26.70       19.40      3.97 o 
   0   0  24      745.35      782.41     46.28 o 
   1   0  24       94.21       70.67      7.60 o 
   2   0  24      257.04      290.70     12.98 o 
   3   0  24        0.02       -7.48     11.04 o 
   4   0  24      447.80      470.58     29.20 o 
   5   0  24       48.33       40.77     31.43 o 
   6   0  24     1902.80     1906.07     86.85 o 
   7   0  24       42.18       34.35     15.45 o 
   8   0  24      766.75      753.79     59.36 o 
   9   0  24        3.33       -0.82      9.14 o 
  10   0  24      160.04       90.51     23.41 o 
 -10   1  24        0.07        8.08      7.18 o 
  -9   1  24       73.10       94.83     12.69 o 
  -8   1  24       12.79       25.09     12.45 o 
  -7   1  24      120.06      152.41     12.39 o 
  -6   1  24      138.36      143.53     10.97 o 
  -5   1  24     4150.37     4083.35     51.35 o 
  -4   1  24      234.64      235.19     11.33 o 
  -3   1  24     1232.87     1292.75     23.20 o 
  -2   1  24       22.07       22.98      4.95 o 
  -1   1  24       68.50       71.56      6.98 o 
   0   1  24       38.41       35.76      5.21 o 
   1   1  24      178.12      183.49     10.99 o 
   2   1  24       69.92       72.31      6.97 o 
   3   1  24     1901.59     1940.33     58.90 o 
   4   1  24        1.63        4.11      6.16 o 
   5   1  24      161.88      177.89     14.42 o 
   6   1  24        1.79       -8.61      8.61 o 
   7   1  24      170.75      244.34     45.06 o 
   8   1  24        0.47       13.73      8.40 o 
   9   1  24        1.10       11.18      9.34 o 
  10   1  24        0.71       -0.14      8.67 o 
 -10   2  24       17.50       42.96     27.93 o 
  -9   2  24        3.86        1.94      5.72 o 
  -8   2  24        0.02        0.76      5.57 o 
  -7   2  24        1.78       -4.53      4.99 o 
  -6   2  24      343.25      327.52     15.84 o 
  -5   2  24       56.12       41.63      8.29 o 
  -4   2  24       83.63       88.61      9.89 o 
  -3   2  24        3.94        2.82      3.66 o 
  -2   2  24      931.26      946.09     27.55 o 
  -1   2  24       25.75       25.10      5.25 o 
   0   2  24       32.47       39.30      5.35 o 
   1   2  24        0.16      -11.83     11.83 o 
   2   2  24      378.68      464.43     32.50 o 
   3   2  24       69.81       63.70      8.40 o 
   4   2  24       19.55       17.28      8.20 o 
   5   2  24       25.92       28.06      6.72 o 
   6   2  24       23.47       35.90     10.18 o 
   7   2  24        5.51       10.10     11.95 o 
   8   2  24       16.75       27.63     11.11 o 
   9   2  24       12.55       10.33      6.83 o 
  10   2  24      104.70      113.32     18.78 o 
 -10   3  24        0.03       -8.48      8.48 o 
  -9   3  24       20.09       21.72      9.39 o 
  -8   3  24        0.03        1.91      6.54 o 
  -7   3  24       16.60       13.41     19.09 o 
  -6   3  24        7.90       -3.35      6.88 o 
  -5   3  24       45.87       49.39      9.15 o 
  -4   3  24       19.85       16.95      8.47 o 
  -3   3  24      309.28      330.44     17.90 o 
  -2   3  24        0.38       -4.72      4.96 o 
  -1   3  24      162.62      162.09     12.29 o 
   0   3  24        0.39       -3.96      4.45 o 
   1   3  24       77.09       64.75     10.05 o 
   2   3  24       50.88       34.99      6.74 o 
   3   3  24      465.23      488.84     31.18 o 
   4   3  24       19.19       28.17      8.56 o 
   5   3  24      441.07      466.75     27.52 o 
   6   3  24        1.11        0.87      5.85 o 
   7   3  24       63.49       46.86     13.32 o 
   8   3  24        0.03       -7.75      7.75 o 
   9   3  24       12.56       -1.31      7.80 o 
  10   3  24        1.16       -0.70      8.71 o 
 -10   4  24        2.96       17.21     11.73 o 
  -9   4  24        0.08       11.01     19.00 o 
  -8   4  24        3.53       -1.49      7.60 o 
  -7   4  24        0.12        2.76      8.03 o 
  -6   4  24       25.88       16.59     13.37 o 
  -5   4  24        2.77       -2.58      5.73 o 
  -4   4  24       14.98       23.96      5.26 o 
  -3   4  24       13.49       11.62      4.82 o 
  -2   4  24      227.01      231.06     15.17 o 
  -1   4  24        0.33       -3.56      3.74 o 
   0   4  24     1400.29     1467.43     34.05 o 
   1   4  24        0.67        3.97      6.44 o 
   2   4  24     5654.08     5467.30     76.28 o 
   3   4  24        1.74       17.00     13.25 o 
   4   4  24      130.87      150.96     14.99 o 
   5   4  24        0.02       -7.99      7.99 o 
   6   4  24      100.90      104.91     12.69 o 
   7   4  24        2.22       -3.87      7.23 o 
   8   4  24       48.05       58.57     13.45 o 
   9   4  24        5.79        5.74     18.99 o 
  -9   5  24       87.68       86.78     17.81 o 
  -8   5  24       13.92       10.71     19.67 o 
  -7   5  24       46.28       51.74     12.45 o 
  -6   5  24        6.00        2.64      7.52 o 
  -5   5  24       77.72       69.78     12.96 o 
  -4   5  24       16.48       18.91      6.32 o 
  -3   5  24      566.96      577.96     24.46 o 
  -2   5  24       60.06       61.01     11.44 o 
  -1   5  24     3832.24     3810.31     77.20 o 
   0   5  24       21.35       13.44      7.13 o 
   1   5  24     1734.35     1796.21     44.86 o 
   2   5  24       19.34       19.17      5.86 o 
   3   5  24       63.21       76.44     13.47 o 
   4   5  24        1.32       10.65      6.11 o 
   5   5  24       23.97       37.47      9.70 o 
   6   5  24        0.35        3.54     11.17 o 
   7   5  24        2.55        6.81     11.31 o 
   8   5  24        2.66        1.40      7.71 o 
   9   5  24       10.99       24.27     10.49 o 
  -8   6  24      196.81      184.70     22.79 o 
  -7   6  24       16.28       -0.08      6.53 o 
  -6   6  24      165.36      149.69     19.32 o 
  -5   6  24       13.44       18.59      9.32 o 
  -4   6  24      295.08      333.39     27.59 o 
  -3   6  24       12.39       13.21      6.17 o 
  -2   6  24      920.60      976.72     34.97 o 
  -1   6  24       22.36       16.38      6.62 o 
   0   6  24      154.15      127.94     14.84 o 
   1   6  24        0.03        3.19      4.86 o 
   2   6  24        0.64        5.02      5.08 o 
   3   6  24        4.35        4.85      5.42 o 
   4   6  24       34.54       30.70     10.16 o 
   5   6  24       19.61        9.12     11.22 o 
   6   6  24       27.90       18.43     13.72 o 
   7   6  24       10.93       12.20      9.78 o 
   8   6  24        0.01       12.58     11.56 o 
  -7   7  24        5.52       18.18     10.69 o 
  -6   7  24       36.03       30.49     11.18 o 
  -5   7  24      737.14      719.86     42.26 o 
  -4   7  24        0.98       15.94     10.74 o 
  -3   7  24        0.81       21.23     10.85 o 
  -2   7  24       29.02       25.40      7.98 o 
  -1   7  24        3.11       -2.14      8.40 o 
   0   7  24       21.96       13.79      7.27 o 
   1   7  24        3.59       10.88      5.20 o 
   2   7  24       10.21       12.22      6.82 o 
   3   7  24       88.21      105.77     22.02 o 
   4   7  24        2.00       -4.64      6.98 o 
   5   7  24       76.27       91.11     15.44 o 
   6   7  24        1.14       29.51     14.19 o 
   7   7  24        3.72       11.69     12.57 o 
  -6   8  24       30.93       38.79     12.96 o 
  -5   8  24      116.73      158.75     29.47 o 
  -4   8  24      221.49      288.29     28.41 o 
  -3   8  24        0.11       -4.31      7.58 o 
  -2   8  24       76.16       35.15     18.04 o 
  -1   8  24        2.62        4.69     10.19 o 
   0   8  24       45.43       52.12     16.94 o 
   1   8  24        8.05        1.88     10.34 o 
   2   8  24       64.53       63.34     18.94 o 
   3   8  24        6.82        6.30     11.66 o 
   4   8  24        0.78       -9.10     10.36 o 
   5   8  24        3.65       -0.87     10.92 o 
  -3   9  24        3.18      -10.58     10.73 o 
  -2   9  24       12.44       -9.25      9.25 o 
  -1   9  24       25.49       74.36     23.08 o 
   0   9  24        8.57       -7.48     12.89 o 
   1   9  24       39.82       30.41     11.46 o 
   2   9  24        9.90        6.66     11.25 o 
   3   9  24        5.33       16.36     11.87 o 
 -10   1  25       13.46       22.88     10.54 o 
  -9   1  25        1.23        7.39      6.43 o 
  -8   1  25        2.21       17.68      6.18 o 
  -7   1  25      120.16      124.12     10.61 o 
  -6   1  25        0.13        5.06      4.05 o 
  -5   1  25      816.48      888.26     24.23 o 
  -4   1  25       60.86       69.66      6.48 o 
  -3   1  25       52.76       52.59      7.89 o 
  -2   1  25        5.41        3.88      5.13 o 
  -1   1  25       24.18       30.33      4.96 o 
   0   1  25        8.51       12.43      4.08 o 
   1   1  25      254.22      242.12     12.77 o 
   2   1  25        2.59       -1.59      8.81 o 
   3   1  25        7.40       23.29      9.95 o 
   4   1  25        7.17       23.58      7.76 o 
   5   1  25        0.75       -1.53      6.72 o 
   6   1  25        2.42       -2.94     11.14 o 
   7   1  25        3.90       -3.18      6.85 o 
   8   1  25        0.07       -4.63      7.69 o 
   9   1  25       70.93       84.78     16.06 o 
  10   1  25        0.84        5.50      9.74 o 
 -10   2  25      107.48      137.23     22.29 o 
  -9   2  25        0.01        8.90      8.62 o 
  -8   2  25       25.71       21.52      9.13 o 
  -7   2  25       29.00       25.74      8.69 o 
  -6   2  25       41.54       50.15     11.26 o 
  -5   2  25        6.16       -6.30      6.30 o 
  -4   2  25      398.82      366.20     19.04 o 
  -3   2  25       24.57       13.22      7.41 o 
  -2   2  25      393.70      360.16     17.75 o 
  -1   2  25       82.32       75.53      7.91 o 
   0   2  25      702.46      738.00     20.98 o 
   1   2  25       39.70       32.02      9.86 o 
   2   2  25       27.04       44.33      7.01 o 
   3   2  25       12.24       16.97      4.53 o 
   4   2  25      461.89      471.05     25.29 o 
   5   2  25        0.55        0.37      5.11 o 
   6   2  25       41.20       55.04     10.31 o 
   7   2  25       16.98        6.17      8.62 o 
   8   2  25      213.90      177.36     21.05 o 
   9   2  25        0.03       -7.93      7.93 o 
  10   2  25       22.45       34.78     12.00 o 
 -10   3  25        3.41        2.38      8.26 o 
  -9   3  25        8.24        2.21      7.49 o 
  -8   3  25        2.45       10.36     11.25 o 
  -7   3  25        6.32       -5.27      9.67 o 
  -6   3  25       31.17       29.11      6.16 o 
  -5   3  25      473.79      478.68     23.90 o 
  -4   3  25       53.85       68.50      9.10 o 
  -3   3  25       53.01       37.24      7.15 o 
  -2   3  25       96.37       97.04      9.85 o 
  -1   3  25     1821.08     1731.95     34.17 o 
   0   3  25      167.34      163.90     11.62 o 
   1   3  25      188.59      174.38     13.44 o 
   2   3  25        3.69       -2.86      4.31 o 
   3   3  25      329.10      375.43     20.18 o 
   4   3  25       38.32       45.93      9.16 o 
   5   3  25     2121.57     2086.60     72.70 o 
   6   3  25       33.49       44.52      9.03 o 
   7   3  25       87.70      101.28     16.00 o 
   8   3  25        0.11        0.53      6.60 o 
   9   3  25       55.33       48.32     11.95 o 
  -9   4  25        0.44       -6.42      8.81 o 
  -8   4  25       55.93       51.69     20.24 o 
  -7   4  25        0.04       -4.36      6.95 o 
  -6   4  25       54.29       52.16     11.63 o 
  -5   4  25       88.60       87.60     10.43 o 
  -4   4  25       68.57       72.31      9.86 o 
  -3   4  25        3.10        0.73      4.41 o 
  -2   4  25      571.59      551.43     22.96 o 
  -1   4  25       27.38       20.25      6.30 o 
   0   4  25     1410.15     1408.59     52.10 o 
   1   4  25        2.65        0.17      5.12 o 
   2   4  25      390.91      397.56     22.17 o 
   3   4  25       49.46       44.92     14.09 o 
   4   4  25        0.64        3.35      5.92 o 
   5   4  25       41.13       36.21     10.61 o 
   6   4  25      190.19      219.89     18.22 o 
   7   4  25       15.35       13.77      7.45 o 
   8   4  25      188.54      221.89     31.66 o 
   9   4  25        7.89       -4.68      7.87 o 
  -9   5  25        6.28        0.56      7.33 o 
  -8   5  25        2.17        7.91      7.60 o 
  -7   5  25       99.26       97.70     15.43 o 
  -6   5  25       11.20       15.84      6.96 o 
  -5   5  25       27.89       38.07      7.92 o 
  -4   5  25       10.21       18.91      6.55 o 
  -3   5  25       63.59       54.17      8.58 o 
  -2   5  25       11.11        1.99      5.36 o 
  -1   5  25      662.73      617.59     32.27 o 
   0   5  25       76.75      109.76     14.40 o 
   1   5  25       90.22      129.52     13.27 o 
   2   5  25        0.19        1.08      5.16 o 
   3   5  25        5.36       19.97      8.32 o 
   4   5  25        3.41       12.32     18.01 o 
   5   5  25       36.95       44.28     11.97 o 
   6   5  25        2.13       -9.96     11.14 o 
   7   5  25       82.25       97.71     16.63 o 
   8   5  25        2.12       -2.99      7.22 o 
  -8   6  25       50.61       58.88     13.09 o 
  -7   6  25        1.98      -11.92     11.92 o 
  -6   6  25        0.59        4.72     17.37 o 
  -5   6  25       21.26       18.98      8.38 o 
  -4   6  25     1245.90     1293.13     52.98 o 
  -3   6  25        4.79       13.39     13.50 o 
  -2   6  25      117.87      164.17     15.16 o 
  -1   6  25       14.36        9.77      7.00 o 
   0   6  25      211.82      230.30     20.87 o 
   1   6  25       46.31       54.03      8.66 o 
   2   6  25      396.67      421.31     22.93 o 
   3   6  25        0.94       -1.00      5.99 o 
   4   6  25       39.38       28.51      8.88 o 
   5   6  25       15.24        2.24      6.93 o 
   6   6  25      361.81      390.86     44.25 o 
   7   6  25        0.81        0.08      9.70 o 
  -7   7  25      352.72      380.60     32.78 o 
  -6   7  25        0.01       13.02     10.12 o 
  -5   7  25        1.68       16.15      9.50 o 
  -4   7  25        9.33       11.09     16.34 o 
  -3   7  25      224.22      250.45     25.65 o 
  -2   7  25       15.40        8.40      6.21 o 
  -1   7  25       32.13       21.63     10.91 o 
   0   7  25        3.32       -9.66     13.18 o 
   1   7  25       36.93       40.61      8.11 o 
   2   7  25        9.06        3.97      6.00 o 
   3   7  25       17.89        3.50      6.74 o 
   4   7  25       12.24       15.63      8.03 o 
   5   7  25       86.03      131.84     26.46 o 
   6   7  25        0.01      -14.29     14.29 o 
  -5   8  25        2.74        8.50     22.02 o 
  -4   8  25      562.90      681.92     42.07 o 
  -3   8  25        3.59       25.11     15.47 o 
  -2   8  25        2.78        8.38     10.92 o 
  -1   8  25        3.26       21.40     14.70 o 
   0   8  25        5.46       11.33      9.05 o 
   1   8  25        4.04       -3.08      8.74 o 
   2   8  25       31.73       13.06     13.39 o 
   3   8  25        0.01       11.23     12.90 o 
   4   8  25        0.54       -2.02     10.33 o 
   5   8  25        6.57       -8.16     11.16 o 
  -2   9  25       30.68       43.52     20.14 o 
  -1   9  25      155.45      223.95     35.27 o 
   0   9  25        1.72       -5.60     11.79 o 
   1   9  25        0.52      -10.51     10.51 o 
   2   9  25        7.17       33.71     18.29 o 
 -10   0  26        4.34       -4.80     11.22 o 
  -9   0  26       18.80       28.06     17.00 o 
  -8   0  26        2.28       14.36      8.21 o 
  -7   0  26       18.93       25.39      8.73 o 
  -6   0  26       13.38       27.01      8.68 o 
  -5   0  26        0.13        4.31      4.26 o 
  -4   0  26      125.24       99.90     10.88 o 
  -3   0  26        2.68      -13.79     13.79 o 
  -2   0  26        3.25        5.42      6.79 o 
  -1   0  26      204.89      239.01     27.56 o 
   0   0  26     1723.94     1631.80     70.76 o 
   1   0  26      152.99      160.19     24.60 o 
   2   0  26        0.03      -12.34     12.34 o 
   3   0  26       14.17        4.40      9.95 o 
   4   0  26      129.64      118.43     23.17 o 
   5   0  26        1.81       -6.93     14.71 o 
   6   0  26        3.83      -14.03     14.04 o 
   7   0  26       92.61      108.19     23.49 o 
   8   0  26       17.57       11.36     11.85 o 
   9   0  26        9.01        7.34     11.67 o 
  10   0  26       45.73       65.22     21.21 o 
 -10   1  26        1.75       -1.36     17.93 o 
  -9   1  26        0.17       13.21     14.42 o 
  -8   1  26        0.33       13.40      7.06 o 
  -7   1  26       17.69       27.10      7.65 o 
  -6   1  26       14.28       12.71      5.62 o 
  -5   1  26        3.57       11.10      9.80 o 
  -4   1  26        4.09        9.01      4.02 o 
  -3   1  26      514.49      525.83     23.68 o 
  -2   1  26       68.93       71.20      7.55 o 
  -1   1  26      492.71      502.46     17.72 o 
   0   1  26      142.38      128.52      8.11 o 
   1   1  26      415.89      382.71     15.69 o 
   2   1  26       24.86       20.91      7.90 o 
   3   1  26       11.50        7.01      4.02 o 
   4   1  26       21.40       18.94      8.18 o 
   5   1  26      346.58      376.23     19.91 o 
   6   1  26        8.08        4.92     10.13 o 
   7   1  26       54.04       70.27     13.35 o 
   8   1  26        0.29       -8.67      8.67 o 
   9   1  26      124.22      118.91     18.43 o 
 -10   2  26      222.70      216.09     30.11 o 
  -9   2  26       33.70       41.79     11.22 o 
  -8   2  26       95.22      120.32     20.00 o 
  -7   2  26        1.00       -7.37      7.37 o 
  -6   2  26       20.30        5.73      8.18 o 
  -5   2  26        0.13        0.80      4.50 o 
  -4   2  26      775.41      786.69     28.16 o 
  -3   2  26      171.05      156.95     11.96 o 
  -2   2  26      940.82      932.47     27.94 o 
  -1   2  26       32.61       37.04      5.65 o 
   0   2  26        6.86       22.90      5.53 o 
   1   2  26       11.54        7.69      5.12 o 
   2   2  26        0.79       -2.54      5.05 o 
   3   2  26        8.14       13.79      5.11 o 
   4   2  26      202.25      171.85     15.65 o 
   5   2  26        6.31       -0.78      5.32 o 
   6   2  26        2.48       10.58      7.82 o 
   7   2  26        2.42        0.94      8.67 o 
   8   2  26        1.33       -6.19      6.19 o 
   9   2  26        0.02        2.88     10.85 o 
  -9   3  26        3.68        5.39      6.97 o 
  -8   3  26       13.70       28.06      9.67 o 
  -7   3  26       43.60       35.41      8.88 o 
  -6   3  26        0.57        2.64      4.84 o 
  -5   3  26       15.91        8.16      5.37 o 
  -4   3  26       16.16        6.98      6.03 o 
  -3   3  26      134.78      133.47     11.84 o 
  -2   3  26       60.78       66.65      8.28 o 
  -1   3  26     1296.39     1337.91     30.78 o 
   0   3  26      106.09       95.90      9.32 o 
   1   3  26     1455.62     1341.77     36.50 o 
   2   3  26       12.47        6.97      5.61 o 
   3   3  26      251.09      243.51     16.67 o 
   4   3  26        6.67       16.85     15.05 o 
   5   3  26       29.73       46.93     14.87 o 
   6   3  26        1.64       14.54      7.68 o 
   7   3  26       64.52       72.56     14.11 o 
   8   3  26        1.15       13.17     10.13 o 
   9   3  26       30.77       40.29     15.01 o 
  -9   4  26        3.96       13.39      9.64 o 
  -8   4  26       16.60       34.39     11.02 o 
  -7   4  26        8.09        3.25     16.47 o 
  -6   4  26       11.03       -2.89      5.80 o 
  -5   4  26        1.82        9.16      5.42 o 
  -4   4  26      110.56       94.85     11.84 o 
  -3   4  26        2.15        3.89      4.20 o 
  -2   4  26       97.60      110.88     10.91 o 
  -1   4  26        8.84        4.13      7.38 o 
   0   4  26      401.80      396.65     18.25 o 
   1   4  26       19.83       10.07      4.42 o 
   2   4  26      745.98      643.18     27.18 o 
   3   4  26        5.19       33.28      9.74 o 
   4   4  26       36.54       48.33     14.08 o 
   5   4  26       32.63       43.18     11.85 o 
   6   4  26      166.99      160.84     20.04 o 
   7   4  26        0.04       10.03      7.21 o 
   8   4  26        0.05        4.97      7.01 o 
  -8   5  26        0.41       -4.71      7.26 o 
  -7   5  26       40.18       49.55     12.11 o 
  -6   5  26        9.96       -2.02     15.46 o 
  -5   5  26      131.75      131.15     13.66 o 
  -4   5  26       10.15       14.30      5.73 o 
  -3   5  26      358.32      345.58     19.46 o 
  -2   5  26        2.39       -4.98      4.98 o 
  -1   5  26        5.62       19.15      7.40 o 
   0   5  26       55.70       53.15     13.20 o 
   1   5  26        0.75        4.04      7.34 o 
   2   5  26        1.57       -1.31      5.27 o 
   3   5  26      225.48      201.76     16.73 o 
   4   5  26       13.24       10.36     11.53 o 
   5   5  26       30.54       22.16     22.86 o 
   6   5  26        3.97        8.74      9.79 o 
   7   5  26      272.63      263.21     37.92 o 
   8   5  26        4.48       -1.99      7.38 o 
  -7   6  26       15.23        9.55     18.17 o 
  -6   6  26       75.22       64.55     14.08 o 
  -5   6  26        0.49        6.96     12.14 o 
  -4   6  26        0.68       22.30     11.19 o 
  -3   6  26       49.91       52.60      9.38 o 
  -2   6  26       63.19       78.66     10.97 o 
  -1   6  26       39.16       44.05      9.47 o 
   0   6  26     1493.90     1396.44     50.63 o 
   1   6  26       15.99       12.59      6.27 o 
   2   6  26       28.22       50.76      9.38 o 
   3   6  26        0.14        0.54      5.14 o 
   4   6  26      155.72      155.71     18.06 o 
   5   6  26       18.12       23.55      7.59 o 
   6   6  26        6.10       16.07     11.85 o 
   7   6  26       17.39       27.57     12.92 o 
  -6   7  26        1.78       24.71     13.01 o 
  -5   7  26       23.26       33.45     20.50 o 
  -4   7  26        2.01       34.66     12.65 o 
  -3   7  26     1373.50     1398.95     57.62 o 
  -2   7  26       33.21       40.53     10.04 o 
  -1   7  26        9.53        8.56     10.53 o 
   0   7  26        9.99       12.53      7.88 o 
   1   7  26        2.42       -9.68      9.68 o 
   2   7  26       15.19       15.19     10.87 o 
   3   7  26       31.12       12.96     19.16 o 
   4   7  26       17.38       28.64     10.19 o 
   5   7  26       28.22       40.80     17.40 o 
   6   7  26        0.86       -5.89      7.23 o 
  -4   8  26       22.51      107.64     19.50 o 
  -3   8  26       21.10       20.68     13.36 o 
  -2   8  26       20.51       24.60     14.20 o 
  -1   8  26       15.27       28.00     15.30 o 
   0   8  26       80.61      101.01     22.65 o 
   1   8  26        0.08      -13.58     13.58 o 
   2   8  26        4.47       19.36     12.48 o 
   3   8  26        2.77        3.24      9.18 o 
   4   8  26        0.22        2.47     10.83 o 
  -1   9  26      232.22      258.29     38.56 o 
   0   9  26       37.57       27.23     12.65 o 
  -9   1  27       40.80       51.25     14.81 o 
  -8   1  27        0.01        6.86     20.00 o 
  -7   1  27      356.20      360.65     22.38 o 
  -6   1  27       89.76       92.76     11.21 o 
  -5   1  27      181.31      184.37     14.31 o 
  -4   1  27       60.29       69.06      8.61 o 
  -3   1  27      368.89      400.32     30.58 o 
  -2   1  27        9.91        6.33      8.73 o 
  -1   1  27        0.03       28.25     10.78 o 
   0   1  27        4.72       -0.47      4.63 o 
   1   1  27      269.87      240.13     22.52 o 
   2   1  27       13.13        2.55      6.22 o 
   3   1  27       55.77       55.47     14.66 o 
   4   1  27       35.15       47.19     11.13 o 
   5   1  27        8.40       10.71      7.45 o 
   6   1  27        3.21      -10.79     10.79 o 
   7   1  27       25.23       32.87     10.09 o 
   8   1  27        1.12       -3.51      7.15 o 
   9   1  27       47.43       69.96     15.74 o 
  -9   2  27        6.65        4.16      7.59 o 
  -8   2  27       21.02       28.73      7.78 o 
  -7   2  27        5.21        2.83      5.84 o 
  -6   2  27        4.71        7.95      5.24 o 
  -5   2  27        0.54       -5.27      5.27 o 
  -4   2  27       19.22       21.23      8.09 o 
  -3   2  27        5.78        9.92      5.18 o 
  -2   2  27      441.01      396.87     18.39 o 
  -1   2  27        4.60       11.52      4.05 o 
   0   2  27      115.84      105.76      9.06 o 
   1   2  27        1.42       -3.95      3.95 o 
   2   2  27       10.71        1.88      5.17 o 
   3   2  27       78.60       81.72      9.59 o 
   4   2  27      497.44      540.27     34.18 o 
   5   2  27        5.38        3.01      6.63 o 
   6   2  27       23.08       25.43     10.30 o 
   7   2  27       15.32       20.87      7.25 o 
   8   2  27       36.61       14.26     20.08 o 
   9   2  27        9.15       10.41      8.20 o 
  -9   3  27       30.61       28.83     12.32 o 
  -8   3  27        3.10        3.40      7.36 o 
  -7   3  27       16.52       11.85      4.76 o 
  -6   3  27        0.49        1.55      6.02 o 
  -5   3  27       23.42        3.34      6.11 o 
  -4   3  27        4.77       10.78      5.28 o 
  -3   3  27      106.92      119.91     11.52 o 
  -2   3  27        3.45       -1.50      3.96 o 
  -1   3  27      147.48      139.49     10.75 o 
   0   3  27        9.75       15.28      7.02 o 
   1   3  27      338.26      290.73     17.59 o 
   2   3  27       36.60       31.94      6.70 o 
   3   3  27       50.92       35.88      7.97 o 
   4   3  27       26.71       31.77     14.69 o 
   5   3  27       26.09       43.30     12.29 o 
   6   3  27       25.93       43.50      9.22 o 
   7   3  27      284.69      289.04     26.69 o 
   8   3  27        3.21        7.54      8.03 o 
   9   3  27       57.26       80.91     15.35 o 
  -8   4  27      340.82      406.84     32.10 o 
  -7   4  27        0.20       13.84      7.43 o 
  -6   4  27       21.38       20.94      7.15 o 
  -5   4  27       15.81       13.75      5.85 o 
  -4   4  27       51.98       50.18      8.67 o 
  -3   4  27       19.09       23.92      7.03 o 
  -2   4  27       42.91       46.86      7.52 o 
  -1   4  27       10.45        7.69      5.15 o 
   0   4  27       45.60       56.06     10.28 o 
   1   4  27        4.73       -1.19      4.79 o 
   2   4  27       34.66       50.02      8.61 o 
   3   4  27       51.74       46.09      8.46 o 
   4   4  27     1351.03     1398.26     42.20 o 
   5   4  27       49.90       74.59     13.97 o 
   6   4  27      256.28      272.75     26.03 o 
   7   4  27        0.00        5.81      7.16 o 
   8   4  27       28.64       42.15     12.19 o 
  -8   5  27        1.33        5.14      7.19 o 
  -7   5  27        0.62       -7.63      7.63 o 
  -6   5  27        0.14        6.00      4.95 o 
  -5   5  27       30.77       31.36      7.36 o 
  -4   5  27        1.41       -6.25      6.25 o 
  -3   5  27       49.26       65.11     12.56 o 
  -2   5  27       60.70       58.94      9.28 o 
  -1   5  27       26.33       29.58      7.25 o 
   0   5  27        5.07       -0.49      5.57 o 
   1   5  27      120.17      124.07     12.98 o 
   2   5  27        3.09        8.13      5.11 o 
   3   5  27       89.05       76.08     10.67 o 
   4   5  27       23.79       20.13      6.77 o 
   5   5  27        3.10       -4.32      5.32 o 
   6   5  27        1.58       -1.92      7.55 o 
   7   5  27        9.48       16.05     15.55 o 
  -7   6  27       36.85       42.70     20.17 o 
  -6   6  27      225.07      236.38     25.23 o 
  -5   6  27        8.70       13.95      7.62 o 
  -4   6  27        0.02        2.91      7.40 o 
  -3   6  27        0.01       -5.71      5.71 o 
  -2   6  27      348.53      333.01     21.25 o 
  -1   6  27        5.68        4.97      6.42 o 
   0   6  27      160.05      134.10     21.51 o 
   1   6  27        0.66        9.86      5.21 o 
   2   6  27       52.42       43.28      8.52 o 
   3   6  27        2.48       -7.54      7.54 o 
   4   6  27        8.57        3.25     10.74 o 
   5   6  27       17.51       19.30      9.92 o 
   6   6  27      115.81      112.51     24.15 o 
  -6   7  27        8.61       -2.16      9.09 o 
  -5   7  27      156.52      137.47     19.98 o 
  -4   7  27       20.21       51.32     14.25 o 
  -3   7  27      460.70      442.69     33.87 o 
  -2   7  27        6.03        7.64      8.13 o 
  -1   7  27        2.40        2.80      6.21 o 
   0   7  27       19.15       23.70     26.94 o 
   1   7  27      155.35      162.61     15.53 o 
   2   7  27       13.26        5.25      5.82 o 
   3   7  27        0.05        0.46     11.67 o 
   4   7  27        0.02       -6.32      6.32 o 
   5   7  27       57.69       89.55     21.77 o 
  -4   8  27      146.78      180.01     22.69 o 
  -3   8  27       22.37       44.97     19.36 o 
  -2   8  27      124.62      127.05     25.64 o 
  -1   8  27        1.35      -15.91     15.91 o 
   0   8  27      111.53      106.05     16.40 o 
   1   8  27       17.63       -7.30     14.11 o 
   2   8  27       26.04       18.75     11.26 o 
   3   8  27        7.86       32.91     16.81 o 
  -9   0  28        7.32       22.13     14.11 o 
  -8   0  28        0.01        4.17     10.01 o 
  -7   0  28       28.27       15.85     11.70 o 
  -6   0  28     1783.79     1682.60     88.68 o 
  -5   0  28      167.55      182.51     29.32 o 
  -4   0  28     2529.95     2513.27    100.27 o 
  -3   0  28        0.24       22.47     12.31 o 
  -2   0  28     1684.34     1381.23     69.50 o 
  -1   0  28        3.45       16.45     12.22 o 
   0   0  28        1.13        1.28      7.20 o 
   1   0  28        4.25       13.39     10.81 o 
   2   0  28      321.56      340.66     37.77 o 
   3   0  28       97.67      103.58     21.62 o 
   4   0  28        4.84        4.19      8.17 o 
   5   0  28        2.43        2.48      8.82 o 
   6   0  28        7.30       15.17     17.41 o 
   7   0  28       13.28        4.91     13.63 o 
   8   0  28        0.21       16.64     14.25 o 
   9   0  28       57.31       56.73     18.37 o 
  -9   1  28       42.20       12.29      8.83 o 
  -8   1  28       26.32        9.85     16.53 o 
  -7   1  28      200.47      191.13     21.80 o 
  -6   1  28        0.05       -4.13      8.45 o 
  -5   1  28       32.73       27.76      8.43 o 
  -4   1  28       38.30       44.99      9.79 o 
  -3   1  28      834.64      847.94     68.23 o 
  -2   1  28       38.66       52.02     18.06 o 
  -1   1  28      264.79      257.24     21.01 o 
   0   1  28        0.25        5.26      5.21 o 
   1   1  28     1579.69     1431.96     97.74 o 
   2   1  28       53.48       42.99     13.44 o 
   3   1  28      150.87      143.09     18.13 o 
   4   1  28       73.25       91.22     15.24 o 
   5   1  28       99.10       99.59     12.16 o 
   6   1  28        0.11      -10.60     10.60 o 
   7   1  28      167.75      155.72     20.16 o 
   8   1  28        3.00       -4.42     11.18 o 
   9   1  28       86.34      130.90     27.91 o 
  -9   2  28        2.50       12.94      9.08 o 
  -8   2  28        1.59       18.81     10.57 o 
  -7   2  28       11.12       25.86      9.85 o 
  -6   2  28       76.71       56.83     11.81 o 
  -5   2  28        0.44       -3.78     14.34 o 
  -4   2  28        1.90        2.88     12.87 o 
  -3   2  28       23.21       26.37      8.63 o 
  -2   2  28       49.26       45.45     11.27 o 
  -1   2  28        3.24       -5.28      6.30 o 
   0   2  28       82.38      104.15     13.87 o 
   1   2  28        0.09       -2.26     13.10 o 
   2   2  28      122.41      104.02     15.32 o 
   3   2  28       44.84       61.84     13.00 o 
   4   2  28      597.06      613.28     37.42 o 
   5   2  28       53.51       54.76     14.74 o 
   6   2  28        0.21       -5.95      5.95 o 
   7   2  28        6.97       -5.14     10.14 o 
   8   2  28      112.12      108.05     17.64 o 
   9   2  28        0.28       -0.26     11.14 o 
  -9   3  28       36.19       -3.83     15.27 o 
  -8   3  28       20.84       14.52     10.45 o 
  -7   3  28       94.37       96.40     12.06 o 
  -6   3  28        9.24        6.79      8.43 o 
  -5   3  28       23.54       23.57      8.53 o 
  -4   3  28        4.60        9.18      5.76 o 
  -3   3  28        2.24       11.55      7.11 o 
  -2   3  28       19.91       25.19      6.18 o 
  -1   3  28        0.71       -2.24      3.57 o 
   0   3  28        4.47       -0.45      3.92 o 
   1   3  28       85.63       86.85     10.21 o 
   2   3  28       41.58       43.72      7.72 o 
   3   3  28       63.30       69.17     14.49 o 
   4   3  28        1.94       19.35      9.17 o 
   5   3  28       10.73       39.49     20.49 o 
   6   3  28        2.43       15.19      9.76 o 
   7   3  28       10.66       21.19     10.81 o 
   8   3  28        0.93       -0.58      6.94 o 
  -8   4  28       35.42       80.50     16.11 o 
  -7   4  28       14.38       40.41      9.87 o 
  -6   4  28       21.14       33.38      8.49 o 
  -5   4  28        0.51       11.13      5.89 o 
  -4   4  28       31.17       30.01      7.07 o 
  -3   4  28        3.92        2.93      4.82 o 
  -2   4  28        2.69       10.42      5.22 o 
  -1   4  28       11.57       15.96      7.00 o 
   0   4  28       11.28        4.10      9.17 o 
   1   4  28        2.06       -5.59      5.59 o 
   2   4  28       19.79       16.63      5.96 o 
   3   4  28       19.68       23.13      8.88 o 
   4   4  28      140.50      172.81     15.50 o 
   5   4  28       18.17       36.46     11.67 o 
   6   4  28        4.40       38.01     13.54 o 
   7   4  28        3.74        1.92     11.09 o 
   8   4  28       18.42       34.86     11.79 o 
  -7   5  28       52.66       37.80      9.97 o 
  -6   5  28       14.96       13.87      6.38 o 
  -5   5  28       79.98       97.51     15.70 o 
  -4   5  28        2.01       -4.91      6.00 o 
  -3   5  28      101.64      128.46     13.50 o 
  -2   5  28        1.46        3.03      4.93 o 
  -1   5  28      119.61      127.07     14.92 o 
   0   5  28        2.38        2.23      5.39 o 
   1   5  28      191.59      193.45     16.04 o 
   2   5  28       29.31       43.94      8.43 o 
   3   5  28        6.11       10.69      8.13 o 
   4   5  28        0.83        5.45      6.72 o 
   5   5  28        0.23        1.74      6.12 o 
   6   5  28        0.66        0.21      7.51 o 
   7   5  28        3.60       28.39     16.34 o 
  -6   6  28      654.33      727.03     42.78 o 
  -5   6  28        7.03       19.16     10.68 o 
  -4   6  28       33.92       32.53     11.07 o 
  -3   6  28        1.77        4.20      5.20 o 
  -2   6  28        5.65        7.36     12.40 o 
  -1   6  28        6.62        2.11      6.20 o 
   0   6  28      352.26      324.00     25.75 o 
   1   6  28       22.73       20.60      5.96 o 
   2   6  28        4.05        1.02      5.81 o 
   3   6  28        5.48       -0.50      8.78 o 
   4   6  28       18.07       24.36     13.11 o 
   5   6  28       29.11       30.54      9.43 o 
   6   6  28        2.31        7.12      9.12 o 
  -5   7  28        0.19        2.91      7.59 o 
  -4   7  28        6.30       32.28     12.13 o 
  -3   7  28        5.95       46.46     14.13 o 
  -2   7  28       26.64       15.82     12.09 o 
  -1   7  28        0.49       -0.45      5.98 o 
   0   7  28        0.00        1.57     15.82 o 
   1   7  28       78.06       82.84     11.73 o 
   2   7  28        1.04       -3.20      6.76 o 
   3   7  28        7.72        5.19      7.50 o 
   4   7  28       34.52       40.59     11.36 o 
   5   7  28       18.89        3.67      9.83 o 
  -3   8  28        6.34        5.28      9.84 o 
  -2   8  28        0.00       21.24     15.76 o 
  -1   8  28        7.33       11.11     13.22 o 
   0   8  28       26.81       27.06     10.16 o 
   1   8  28        0.03      -16.11     16.11 o 
   2   8  28       41.95       40.31     14.03 o 
  -9   1  29      161.89      137.13     22.06 o 
  -8   1  29       87.09       77.90     15.44 o 
  -7   1  29      265.13      236.41     25.29 o 
  -6   1  29       12.09        3.50      6.19 o 
  -5   1  29        6.32       -1.27     12.65 o 
  -4   1  29        3.46        0.48      7.70 o 
  -3   1  29      127.70      138.56     18.34 o 
  -2   1  29       21.11       16.70      7.05 o 
  -1   1  29      175.57      179.13     19.13 o 
   0   1  29        0.42       -2.99      5.65 o 
   1   1  29      621.08      545.93     34.49 o 
   2   1  29        1.60        3.53     10.59 o 
   3   1  29       15.80       39.38     12.82 o 
   4   1  29        3.34        8.33      8.54 o 
   5   1  29        8.41       20.37     10.33 o 
   6   1  29       25.84       15.21      8.31 o 
   7   1  29       41.88       25.60      7.92 o 
   8   1  29        2.80       -9.21      9.21 o 
  -9   2  29        5.80        0.67     17.31 o 
  -8   2  29       22.65       20.15      9.67 o 
  -7   2  29        3.96        9.93      9.07 o 
  -6   2  29       54.23       75.06     14.81 o 
  -5   2  29       11.88        4.66      7.69 o 
  -4   2  29      326.70      353.19     27.63 o 
  -3   2  29        0.06       13.17     17.17 o 
  -2   2  29      246.91      236.01     30.10 o 
  -1   2  29        1.62        1.72      6.56 o 
   0   2  29       63.04       65.49     11.71 o 
   1   2  29        1.47       -3.00      9.37 o 
   2   2  29      421.05      389.79     29.25 o 
   3   2  29        6.36       24.00     10.33 o 
   4   2  29      804.82      749.24     42.40 o 
   5   2  29       16.71       30.99      8.99 o 
   6   2  29       93.35      101.10     17.31 o 
   7   2  29        0.00       -3.78      6.99 o 
   8   2  29        2.76       -2.46     11.89 o 
  -8   3  29        1.55       -5.09     14.42 o 
  -7   3  29      338.74      343.54     30.71 o 
  -6   3  29       32.30       50.80     17.02 o 
  -5   3  29        6.07       -2.64      6.55 o 
  -4   3  29        0.64       12.26      8.28 o 
  -3   3  29      117.53      147.06     17.13 o 
  -2   3  29        0.11        4.33      5.08 o 
  -1   3  29       31.00       28.50      6.32 o 
   0   3  29        0.11        9.84      9.26 o 
   1   3  29      297.01      320.92     26.65 o 
   2   3  29        5.49       -6.79     13.00 o 
   3   3  29      523.64      441.38     31.53 o 
   4   3  29        0.33        5.23     16.84 o 
   5   3  29      291.97      360.46     30.60 o 
   6   3  29        0.08        6.43     17.08 o 
   7   3  29      111.94       93.94     21.60 o 
   8   3  29       20.02        7.44      7.42 o 
  -8   4  29       42.87       47.98     13.06 o 
  -7   4  29       37.96       21.18     12.00 o 
  -6   4  29      326.47      331.88     27.87 o 
  -5   4  29        1.19       13.61      7.30 o 
  -4   4  29       89.70      100.41     11.41 o 
  -3   4  29        6.00        0.55      4.20 o 
  -2   4  29        3.86        1.68      5.43 o 
  -1   4  29        0.06       -1.11      5.04 o 
   0   4  29       48.56       62.05     11.32 o 
   1   4  29        0.06        4.79      4.21 o 
   2   4  29       60.16       60.09     24.13 o 
   3   4  29        2.84        9.98     11.30 o 
   4   4  29       14.24       38.03     22.31 o 
   5   4  29        9.12       45.10     17.97 o 
   6   4  29      354.73      379.01     31.25 o 
   7   4  29        7.49       20.40     14.10 o 
  -7   5  29       42.28       71.95     12.31 o 
  -6   5  29        8.57        4.83     10.11 o 
  -5   5  29      133.32      148.02     21.60 o 
  -4   5  29        2.10       12.47      7.71 o 
  -3   5  29       37.19       22.54      6.29 o 
  -2   5  29       22.14       19.07      6.67 o 
  -1   5  29        1.56        4.18     11.00 o 
   0   5  29       16.89       21.87      7.44 o 
   1   5  29        4.62        5.52      5.38 o 
   2   5  29        6.08        1.56      5.33 o 
   3   5  29        8.38        4.88      8.90 o 
   4   5  29        3.16       16.56     12.58 o 
   5   5  29       43.94       37.86     16.37 o 
   6   5  29        1.66       -1.05     13.22 o 
  -6   6  29      214.29      277.23     26.89 o 
  -5   6  29       79.63       96.01     16.85 o 
  -4   6  29       65.08       65.50     10.38 o 
  -3   6  29        0.06       -1.32      5.43 o 
  -2   6  29       87.93       81.82     13.62 o 
  -1   6  29        1.76       -3.14      5.57 o 
   0   6  29        2.38       24.99     11.01 o 
   1   6  29       29.13       29.71      7.44 o 
   2   6  29      148.51      186.08     16.78 o 
   3   6  29        0.79       -5.26      5.82 o 
   4   6  29       22.94       32.77     10.73 o 
   5   6  29        6.57       35.91     11.00 o 
  -4   7  29       23.46       31.12     10.07 o 
  -3   7  29      291.34      335.65     39.31 o 
  -2   7  29        2.26        3.29      8.73 o 
  -1   7  29       50.77       60.95     12.18 o 
   0   7  29        3.08        6.56     14.82 o 
   1   7  29        8.75       19.18      6.82 o 
   2   7  29       21.38       19.63      8.58 o 
   3   7  29        0.35       13.62      8.47 o 
   4   7  29        0.62       11.32     11.26 o 
  -1   8  29        9.95       13.36     12.90 o 
   0   8  29        0.17      -14.97     14.97 o 
   1   8  29       23.55       31.45     14.90 o 
  -8   0  30        0.11        1.46      9.02 o 
  -7   0  30        9.04       13.44     12.45 o 
  -6   0  30      296.06      243.94     34.99 o 
  -5   0  30       27.17       27.47     13.24 o 
  -4   0  30      304.66      214.11     30.57 o 
  -3   0  30       93.15       67.39     16.11 o 
  -2   0  30      727.60      711.36     53.30 o 
  -1   0  30        0.02       -2.10      8.16 o 
   0   0  30      646.74      507.53     47.87 o 
   1   0  30        8.91       17.66     13.44 o 
   2   0  30      967.17      826.18     61.77 o 
   3   0  30       95.67       82.54     20.43 o 
   4   0  30       26.10       30.03     13.63 o 
   5   0  30       12.96        4.41      8.84 o 
   6   0  30        2.09        3.85      7.09 o 
   7   0  30        8.78       -0.58     12.97 o 
   8   0  30       23.48       47.51     17.13 o 
  -8   1  30        3.02       15.67     11.63 o 
  -7   1  30       10.05       18.41     10.66 o 
  -6   1  30        6.80        5.86      7.94 o 
  -5   1  30       10.68        0.33      8.34 o 
  -4   1  30        1.44        5.34      6.25 o 
  -3   1  30       13.49        9.29      8.39 o 
  -2   1  30       74.20       84.27     13.41 o 
  -1   1  30     1980.46     1832.47     57.72 o 
   0   1  30       25.40       43.05     14.04 o 
   1   1  30        3.85       35.36     10.87 o 
   2   1  30        4.07        7.43     10.35 o 
   3   1  30       86.18       84.99     15.88 o 
   4   1  30        2.10        1.53      6.73 o 
   5   1  30        9.99       40.88     16.98 o 
   6   1  30        1.53       10.64     10.68 o 
   7   1  30        8.24        2.81      7.67 o 
   8   1  30        4.97        3.16     11.90 o 
  -8   2  30      110.63      124.39     19.87 o 
  -7   2  30       38.91       45.36     11.64 o 
  -6   2  30      387.78      421.84     32.84 o 
  -5   2  30        8.77       16.34      7.93 o 
  -4   2  30      746.18      699.97     39.14 o 
  -3   2  30        1.59       -6.44      9.97 o 
  -2   2  30       39.42       58.57     12.05 o 
  -1   2  30       60.54       59.48      8.61 o 
   0   2  30       52.95       59.49     16.01 o 
   1   2  30        7.54       -5.18      7.35 o 
   2   2  30        0.43        4.76      7.52 o 
   3   2  30        2.46       -8.98     12.73 o 
   4   2  30      274.26      301.82     28.40 o 
   5   2  30        0.47        6.64      8.69 o 
   6   2  30        1.14       14.28     19.06 o 
   7   2  30       40.06       46.90     13.01 o 
   8   2  30       20.02        6.82     12.21 o 
  -8   3  30        3.12       -0.72      8.91 o 
  -7   3  30       17.00       24.17     10.26 o 
  -6   3  30       49.14       54.23     12.44 o 
  -5   3  30      253.72      251.84     24.53 o 
  -4   3  30        7.21       11.61      7.58 o 
  -3   3  30       18.16       13.26      6.58 o 
  -2   3  30        4.51        5.44      6.06 o 
  -1   3  30        0.11       -0.57      4.36 o 
   0   3  30       12.28        1.43     10.85 o 
   1   3  30      171.56      160.16     30.13 o 
   2   3  30       11.86        3.82      6.53 o 
   3   3  30       60.41       45.88     11.08 o 
   4   3  30       17.10       18.48     33.22 o 
   5   3  30       79.02      139.34     27.93 o 
   6   3  30        7.47       25.53     18.87 o 
   7   3  30      184.30      160.55     32.20 o 
  -7   4  30        5.20       18.63     22.35 o 
  -6   4  30        1.03       16.41     10.00 o 
  -5   4  30       18.35       23.77      9.53 o 
  -4   4  30      117.89      123.31     16.92 o 
  -3   4  30        0.12       -7.21     13.30 o 
  -2   4  30        2.96        4.60     13.67 o 
  -1   4  30       12.76       31.06     15.62 o 
   0   4  30       53.63       65.10     19.47 o 
   1   4  30       12.41       10.75      8.15 o 
   2   4  30       35.53       30.72     10.48 o 
   3   4  30        0.56        7.26      9.21 o 
   4   4  30       90.70       87.02     16.97 o 
   5   4  30        1.53       32.00     16.82 o 
   6   4  30        1.62       12.89     27.16 o 
   7   4  30        8.09       19.38     13.36 o 
  -6   5  30        1.06       13.22     11.92 o 
  -5   5  30       36.32       56.78     20.93 o 
  -4   5  30       19.83        6.47     10.81 o 
  -3   5  30       14.21       16.04      7.43 o 
  -2   5  30        3.68        7.82      7.56 o 
  -1   5  30      118.36      114.86     21.81 o 
   0   5  30        3.00       -9.31      9.31 o 
   1   5  30       89.71       81.32     14.92 o 
   2   5  30        5.76        4.53     11.32 o 
   3   5  30      429.19      450.30     32.89 o 
   4   5  30        0.92      -12.60     12.60 o 
   5   5  30        9.95       19.30     16.35 o 
   6   5  30        8.08       48.91     18.64 o 
  -5   6  30        9.31        5.29      7.10 o 
  -4   6  30      103.53      104.95     12.86 o 
  -3   6  30       33.21       26.64      9.59 o 
  -2   6  30      133.64      135.96     16.54 o 
  -1   6  30        2.06       -6.34     13.38 o 
   0   6  30       97.71      103.01     23.96 o 
   1   6  30       25.59       20.50      6.16 o 
   2   6  30       54.96       77.70     22.90 o 
   3   6  30       32.72       42.32     10.50 o 
   4   6  30       25.31       51.28     17.82 o 
   5   6  30        2.03       31.89     15.74 o 
  -3   7  30      109.42      162.45     27.80 o 
  -2   7  30        4.52       12.89     10.90 o 
  -1   7  30      224.77      243.26     23.50 o 
   0   7  30       19.15       16.78      6.44 o 
   1   7  30       89.05       82.99     11.54 o 
   2   7  30        7.91        0.42      6.43 o 
   3   7  30      173.75      216.23     23.11 o 
  -8   1  31       32.94       35.49     13.33 o 
  -7   1  31        1.92        0.73      8.42 o 
  -6   1  31        9.72        4.23      6.35 o 
  -5   1  31        0.85       -1.30     10.44 o 
  -4   1  31       32.54       38.26     10.72 o 
  -3   1  31      321.92      265.04     25.05 o 
  -2   1  31       48.03       42.27     11.81 o 
  -1   1  31     1421.63     1340.12     50.57 o 
   0   1  31        6.98       15.98      7.92 o 
   1   1  31      122.44      112.48     16.08 o 
   2   1  31        2.40       -7.98      8.33 o 
   3   1  31        9.90        0.53      8.31 o 
   4   1  31        4.01        8.99      7.71 o 
   5   1  31       14.27        6.98     17.45 o 
   6   1  31       49.78       64.14     29.75 o 
   7   1  31       48.87       39.33     10.39 o 
  -8   2  31       68.10       85.09     17.28 o 
  -7   2  31        4.85        2.20      8.89 o 
  -6   2  31      186.70      164.38     20.60 o 
  -5   2  31        4.47       10.85      8.22 o 
  -4   2  31      399.18      389.67     35.06 o 
  -3   2  31       19.38       23.12      8.84 o 
  -2   2  31      174.50      202.04     20.37 o 
  -1   2  31        8.43        8.69      5.84 o 
   0   2  31        0.03        1.01      6.27 o 
   1   2  31        0.41        1.69      9.39 o 
   2   2  31       16.71       18.66      7.61 o 
   3   2  31        1.96       13.78      7.76 o 
   4   2  31       19.37       56.45     24.69 o 
   5   2  31       25.72       49.89     13.91 o 
   6   2  31       20.39       44.57     12.52 o 
   7   2  31        0.53       22.33     13.30 o 
  -7   3  31        7.79       13.57     11.93 o 
  -6   3  31        2.40        0.60      6.40 o 
  -5   3  31      128.91       97.74     16.04 o 
  -4   3  31       40.20       44.00     10.89 o 
  -3   3  31       17.53       27.36     10.04 o 
  -2   3  31       12.61       10.50      6.28 o 
  -1   3  31        0.40        2.65      4.61 o 
   0   3  31        4.96        5.92      7.67 o 
   1   3  31        5.09       -5.87     16.13 o 
   2   3  31        0.18        6.50      9.99 o 
   3   3  31       14.50       14.02      8.02 o 
   4   3  31        8.54        7.79      6.91 o 
   5   3  31       98.12      148.14     21.59 o 
   6   3  31        1.47        5.84     13.48 o 
   7   3  31       19.64       23.12     14.01 o 
  -7   4  31       18.83       27.06     11.74 o 
  -6   4  31      116.75      153.50     20.49 o 
  -5   4  31       23.64       35.81     11.12 o 
  -4   4  31      118.16      114.08     28.29 o 
  -3   4  31       18.77       36.76     14.63 o 
  -2   4  31       98.33       98.79     15.97 o 
  -1   4  31        3.03        8.48      8.79 o 
   0   4  31        0.13       -7.48     10.80 o 
   1   4  31        7.09       -7.48      8.13 o 
   2   4  31       90.33      104.64     16.91 o 
   3   4  31        2.95        1.09      7.06 o 
   4   4  31       32.23       25.84     10.02 o 
   5   4  31        3.48        8.72     13.50 o 
   6   4  31        0.01       12.54     10.99 o 
  -6   5  31        2.41        8.25     12.34 o 
  -5   5  31        4.95       34.30     18.89 o 
  -4   5  31       24.54       26.98     14.39 o 
  -3   5  31       17.68       11.76      7.12 o 
  -2   5  31        0.24       -9.32      9.32 o 
  -1   5  31       80.97       55.26     16.98 o 
   0   5  31        8.53        9.00      8.05 o 
   1   5  31       55.93       61.49     13.16 o 
   2   5  31       10.60       13.39      7.64 o 
   3   5  31       22.60       33.00     11.01 o 
   4   5  31        2.84        4.81     11.97 o 
   5   5  31       29.01       24.08     14.21 o 
  -4   6  31       18.32        7.27      8.24 o 
  -3   6  31       21.98       14.66      8.09 o 
  -2   6  31      108.71      146.24     26.21 o 
  -1   6  31        0.81       -0.18      8.03 o 
   0   6  31       16.10        1.04      9.97 o 
   1   6  31        2.57       12.41     13.99 o 
   2   6  31        0.26       16.80     14.55 o 
   3   6  31        6.68       11.69      7.68 o 
   4   6  31      281.64      312.34     39.88 o 
   0   7  31        4.18        4.65     16.72 o 
   1   7  31        2.59       24.85     10.78 o 
   2   7  31        1.79       13.71     10.70 o 
  -7   0  32        2.73       14.30     12.11 o 
  -6   0  32       10.23       18.79     12.73 o 
  -5   0  32       37.37       43.70     14.95 o 
  -4   0  32       84.84       90.01     22.62 o 
  -3   0  32       45.94       44.94     17.17 o 
  -2   0  32       90.59       74.65     19.06 o 
  -1   0  32       14.02        5.24      8.75 o 
   0   0  32       11.44       22.50     13.46 o 
   1   0  32      170.63      159.32     27.37 o 
   2   0  32     1511.37     1410.58     82.46 o 
   3   0  32       12.37       35.13     17.48 o 
   4   0  32       28.62       52.64     21.56 o 
   5   0  32       33.62       49.46     19.21 o 
   6   0  32       31.87       66.41     22.22 o 
   7   0  32        8.46       -2.20     12.82 o 
  -7   1  32        0.00       -3.92      7.72 o 
  -6   1  32       22.55       16.02     11.24 o 
  -5   1  32       13.30        2.44      8.60 o 
  -4   1  32       14.01       14.35      7.41 o 
  -3   1  32       41.20       49.70     11.89 o 
  -2   1  32        5.05       16.82      7.51 o 
  -1   1  32       36.18       77.90     13.48 o 
   0   1  32       30.90       14.92     11.16 o 
   1   1  32      282.77      254.71     25.54 o 
   2   1  32       48.10       50.00     14.37 o 
   3   1  32      267.54      320.22     28.87 o 
   4   1  32        8.97        9.26     13.50 o 
   5   1  32        0.79       13.03     18.44 o 
   6   1  32        0.93       25.65     15.78 o 
   7   1  32        0.03       20.79     17.74 o 
  -7   2  32        0.16        5.90      7.26 o 
  -6   2  32        0.30        1.34      7.13 o 
  -5   2  32        7.03        9.59      7.87 o 
  -4   2  32       26.40       56.14     24.10 o 
  -3   2  32        0.04       -3.87      6.05 o 
  -2   2  32        7.55       30.43      8.73 o 
  -1   2  32        5.51       28.62      7.45 o 
   0   2  32       29.90       33.67     13.88 o 
   1   2  32        0.12       -7.71      8.60 o 
   2   2  32       53.01       37.35     10.33 o 
   3   2  32       10.13       20.83      9.84 o 
   4   2  32       20.43       36.64     12.54 o 
   5   2  32        0.75       14.02     17.92 o 
   6   2  32        1.81       -3.58     11.32 o 
   7   2  32        3.23       -0.16     11.88 o 
  -7   3  32       33.79       33.75     11.31 o 
  -6   3  32       22.63       39.18     12.25 o 
  -5   3  32        5.67       -7.12      7.12 o 
  -4   3  32       22.35       27.67      9.49 o 
  -3   3  32      131.70      118.39     16.37 o 
  -2   3  32        1.63       -1.11      5.32 o 
  -1   3  32      139.55      148.85     27.13 o 
   0   3  32       10.45        0.35     11.76 o 
   1   3  32       10.41        5.68      8.32 o 
   2   3  32        2.44       -1.34     13.60 o 
   3   3  32        0.07       -0.04     10.11 o 
   4   3  32        0.78       28.23     11.84 o 
   5   3  32       17.61       40.85     18.47 o 
   6   3  32        0.75        7.37     13.70 o 
  -6   4  32       28.31       24.20      9.77 o 
  -5   4  32        6.58       -1.63     13.62 o 
  -4   4  32        0.54       17.18     14.34 o 
  -3   4  32       17.39       22.05     12.00 o 
  -2   4  32       10.60       -9.29     11.63 o 
  -1   4  32        0.20       -6.36     10.67 o 
   0   4  32       12.49        4.06      9.78 o 
   1   4  32       17.52        5.07     15.18 o 
   2   4  32       18.61       18.33      8.44 o 
   3   4  32        0.28        1.14      6.83 o 
   4   4  32        0.09        8.29     10.46 o 
   5   4  32        0.08       -7.14      9.80 o 
  -5   5  32        8.90      -13.42     16.88 o 
  -4   5  32        6.79        2.64     10.51 o 
  -3   5  32       24.92       39.19     12.18 o 
  -2   5  32        0.39        0.35      7.81 o 
  -1   5  32        7.59       11.70      9.63 o 
   0   5  32       13.91       -6.56      8.51 o 
   1   5  32        6.35        5.87     14.65 o 
   2   5  32        0.65       -0.18     25.24 o 
   3   5  32        1.66       10.58      8.28 o 
   4   5  32        0.15        9.82     11.46 o 
  -3   6  32        4.91        2.50      6.26 o 
  -2   6  32       28.66       -9.70     12.31 o 
  -1   6  32       16.13       16.57     14.82 o 
   0   6  32       41.52       63.70     13.31 o 
   1   6  32        1.87        6.75      8.26 o 
   2   6  32        1.57       -0.45     17.63 o 
   3   6  32        9.63        2.74      6.57 o 
  -7   1  33       27.46       23.03     10.71 o 
  -6   1  33       34.98       36.50     11.85 o 
  -5   1  33       36.45       14.19      7.75 o 
  -4   1  33        7.69        6.11     15.76 o 
  -3   1  33       11.15       19.86      8.67 o 
  -2   1  33        1.82       -2.33      6.62 o 
  -1   1  33       64.72       52.08      9.06 o 
   0   1  33        0.03       -5.47     13.57 o 
   1   1  33       20.28       10.71      8.51 o 
   2   1  33        5.95        7.79      9.41 o 
   3   1  33       59.62       87.96     37.95 o 
   4   1  33       31.37       43.94     13.58 o 
   5   1  33      261.25      279.39     29.12 o 
   6   1  33        3.69       13.23     12.78 o 
  -6   2  33       82.89       97.45     17.22 o 
  -5   2  33        1.95       -1.73      7.19 o 
  -4   2  33        0.25        9.03      7.45 o 
  -3   2  33        0.27       -5.79      6.78 o 
  -2   2  33       32.49       23.81     12.75 o 
  -1   2  33        8.33       12.62      6.25 o 
   0   2  33       55.77       64.53     13.34 o 
   1   2  33        8.64       16.11     19.64 o 
   2   2  33       12.26        9.00      8.37 o 
   3   2  33        3.91        6.08     13.40 o 
   4   2  33        3.66       -0.56      7.89 o 
   5   2  33        0.68       14.40     11.08 o 
   6   2  33      124.94      116.58     28.38 o 
  -6   3  33        2.44       22.36      9.53 o 
  -5   3  33       20.84        0.04      9.83 o 
  -4   3  33       21.52       10.47      7.07 o 
  -3   3  33      113.56      109.61     16.05 o 
  -2   3  33        1.62       -1.70      7.67 o 
  -1   3  33       28.90       47.36     17.23 o 
   0   3  33       71.83       87.75     15.64 o 
   1   3  33      135.00      150.67     20.41 o 
   2   3  33        1.38       -1.64      7.43 o 
   3   3  33        0.47        4.89      8.10 o 
   4   3  33        3.82       30.57     12.05 o 
   5   3  33       65.85       92.84     18.02 o 
   6   3  33       10.07       52.16     22.38 o 
  -5   4  33       82.86      127.69     29.21 o 
  -4   4  33      127.70      150.59     30.88 o 
  -3   4  33        0.58        4.51     10.90 o 
  -2   4  33        6.92       14.65      9.85 o 
  -1   4  33        3.52       13.47     11.81 o 
   0   4  33       82.83      109.12     16.86 o 
   1   4  33       37.04       59.92     12.65 o 
   2   4  33       70.62      104.46     17.31 o 
   3   4  33       23.56       29.72     10.69 o 
   4   4  33       26.28       38.66     19.80 o 
   5   4  33       15.09        7.23     11.00 o 
  -4   5  33       53.46       85.90     25.20 o 
  -3   5  33       35.27       48.11     12.64 o 
  -2   5  33        2.13       12.99     13.39 o 
  -1   5  33        3.93       10.75     11.98 o 
   0   5  33        0.03       -3.70      8.42 o 
   1   5  33       22.77       49.07     25.77 o 
   2   5  33       26.41       23.67      9.58 o 
   3   5  33       60.52       81.10     15.40 o 
   4   5  33        2.37       -8.63      9.03 o 
  -2   6  33        0.62       -2.03     11.97 o 
  -1   6  33        3.74       -4.97     10.36 o 
   0   6  33        2.39       12.85      9.67 o 
   1   6  33        1.19       -0.98     14.12 o 
  -6   0  34       17.68        7.77      9.68 o 
  -5   0  34        0.05       15.43     11.84 o 
  -4   0  34        1.28        7.24     10.87 o 
  -3   0  34        7.89       36.27     14.65 o 
  -2   0  34        0.16       -5.52      6.80 o 
  -1   0  34       23.73       40.26     13.67 o 
   0   0  34       11.61       37.04     15.89 o 
   1   0  34       12.38        5.60     10.02 o 
   2   0  34      225.98      179.89     33.53 o 
   3   0  34        7.03       14.90     13.31 o 
   4   0  34       26.27       42.17     18.45 o 
   5   0  34        0.00       14.68     13.15 o 
   6   0  34      218.26      306.24     43.94 o 
  -6   1  34        8.94        0.08      7.10 o 
  -5   1  34        0.06       -8.55      8.55 o 
  -4   1  34        0.07       -0.65     13.44 o 
  -3   1  34        1.39       -5.80     13.19 o 
  -2   1  34        0.01       -1.34      7.10 o 
  -1   1  34        1.49        5.67      5.25 o 
   0   1  34       37.15       37.79     17.01 o 
   1   1  34       17.21       52.56     13.87 o 
   2   1  34        3.33       12.78      6.85 o 
   3   1  34       14.22        7.70      9.25 o 
   4   1  34        4.85       11.74      9.35 o 
   5   1  34        0.98       30.37     13.25 o 
   6   1  34        3.56       20.27     14.00 o 
  -6   2  34       16.93       15.22      7.52 o 
  -5   2  34       10.82       14.87     11.68 o 
  -4   2  34        8.84       14.39      9.75 o 
  -3   2  34       15.06       14.08      7.23 o 
  -2   2  34       20.11       32.81      8.77 o 
  -1   2  34        7.26        9.56      5.29 o 
   0   2  34      113.08       99.68     17.31 o 
   1   2  34       21.23       14.73     13.17 o 
   2   2  34       72.79       91.69     18.42 o 
   3   2  34        3.81        7.56      9.04 o 
   4   2  34        2.89        0.25     10.43 o 
   5   2  34        4.38        7.48      9.19 o 
  -5   3  34        2.07       18.67     12.59 o 
  -4   3  34        8.23       24.71      9.56 o 
  -3   3  34       22.78       44.67     20.11 o 
  -2   3  34       35.11       26.70     10.36 o 
  -1   3  34      152.35      152.50     28.47 o 
   0   3  34        3.09       15.81     11.85 o 
   1   3  34       99.50      107.98     17.04 o 
   2   3  34        8.07        9.26      6.96 o 
   3   3  34        8.39       14.94      8.45 o 
   4   3  34        1.37       13.79     10.96 o 
   5   3  34        0.01        8.66     10.63 o 
  -4   4  34       44.75       67.26     22.22 o 
  -3   4  34        4.73       15.97     15.04 o 
  -2   4  34       74.90       99.62     17.58 o 
  -1   4  34       12.95       20.05     12.97 o 
   0   4  34        0.00       -7.33      7.33 o 
   1   4  34        0.09       -1.68      7.23 o 
   2   4  34       46.44       33.00     15.38 o 
   3   4  34        3.37        4.71     13.32 o 
   4   4  34        1.43       27.28      9.52 o 
  -3   5  34      121.80       96.29     16.85 o 
  -2   5  34       15.01        5.34      9.67 o 
  -1   5  34       16.51       25.73     15.92 o 
   0   5  34        1.86       -5.18     15.05 o 
   1   5  34        0.20       -1.53      8.38 o 
   2   5  34        2.94       -8.65      8.65 o 
  -5   1  35       15.18       12.16      7.88 o 
  -4   1  35        7.88        7.69     10.02 o 
  -3   1  35        7.62       -2.91      6.29 o 
  -2   1  35        0.56        9.46      7.19 o 
  -1   1  35       11.08        9.96      7.54 o 
   0   1  35        9.87        4.60      8.36 o 
   1   1  35       68.53       53.28     20.10 o 
   2   1  35        6.90        3.27      8.48 o 
   3   1  35       19.88       48.33     14.47 o 
   4   1  35        9.97       21.85     10.75 o 
   5   1  35       69.78       55.49     14.90 o 
  -5   2  35        3.31        0.97      8.01 o 
  -4   2  35       10.18       18.17     15.34 o 
  -3   2  35        5.86        7.27      6.91 o 
  -2   2  35       45.73       63.20     11.16 o 
  -1   2  35       13.33       28.28     11.06 o 
   0   2  35       31.72       13.45      8.22 o 
   1   2  35       16.61        8.86     20.18 o 
   2   2  35       23.32       34.31     11.26 o 
   3   2  35       14.18       16.08     16.98 o 
   4   2  35       12.40       10.96      6.92 o 
   5   2  35        2.05       11.88     14.50 o 
  -4   3  35        4.48       10.85     13.44 o 
  -3   3  35      188.48      208.23     33.97 o 
  -2   3  35        2.22        4.87      7.23 o 
  -1   3  35        6.22       -4.26      9.45 o 
   0   3  35       23.93       14.16      8.98 o 
   1   3  35        0.01        4.63      7.51 o 
   2   3  35        6.00       -8.75      8.75 o 
   3   3  35       15.67       10.82     15.09 o 
   4   3  35        6.44       15.03     10.61 o 
  -3   4  35        4.66       14.82     10.49 o 
  -2   4  35        9.42       12.86     12.89 o 
  -1   4  35        3.37       28.77     15.00 o 
   0   4  35       20.87        9.59      6.94 o 
   1   4  35        2.40        6.48      6.99 o 
   2   4  35       67.97       77.61     16.15 o 
   3   4  35        1.14        8.64     21.22 o 
  -1   5  35      133.28      140.07     28.20 o 
   0   5  35        1.33       -6.75     11.75 o 
  -5   0  36       24.79       14.08     10.57 o 
  -4   0  36       87.99      108.66     24.71 o 
  -3   0  36        1.30       21.33     14.78 o 
  -2   0  36       32.83       60.01     18.33 o 
  -1   0  36       13.47       30.22     16.00 o 
   0   0  36       12.84       -3.97     12.51 o 
   1   0  36        1.03       12.04      9.14 o 
   2   0  36        2.78       17.04     13.04 o 
   3   0  36       50.55       79.98     22.68 o 
   4   0  36      430.65      554.36     58.56 o 
  -5   1  36       20.01       17.69      9.80 o 
  -4   1  36       16.47       18.62     10.00 o 
  -3   1  36       65.69       64.05     15.10 o 
  -2   1  36        1.37        8.09      7.19 o 
  -1   1  36        0.66      -12.03     12.03 o 
   0   1  36        2.43        5.56      9.87 o 
   1   1  36       88.51      100.69     25.65 o 
   2   1  36        3.14        3.67      9.00 o 
   3   1  36        0.63       23.54     10.64 o 
   4   1  36       27.76       42.03     13.24 o 
  -4   2  36        4.12       12.87      8.58 o 
  -3   2  36       14.74       20.85      7.71 o 
  -2   2  36        0.59        2.45      6.68 o 
  -1   2  36        0.08      -13.26     13.26 o 
   0   2  36        0.28        6.39      6.70 o 
   1   2  36        1.27        5.31      8.17 o 
   2   2  36       44.76       81.79     16.47 o 
   3   2  36        0.04        0.18     15.83 o 
   4   2  36       48.36       84.59     17.80 o 
  -3   3  36       22.70      -14.05     14.05 o 
  -2   3  36       11.06        8.66     23.24 o 
  -1   3  36        2.77       22.00     14.38 o 
   0   3  36        0.00       -0.58      7.31 o 
   1   3  36        1.84        4.50      7.72 o 
   2   3  36        1.33       10.02     11.42 o 
   3   3  36       17.69       16.12     15.29 o 
  -2   4  36       50.32       78.61     22.92 o 
  -1   4  36        5.42       13.98     10.25 o 
   0   4  36       34.40       40.67     11.60 o 
   1   4  36        0.00        8.56      7.25 o 
  -3   1  37       30.86       30.74     10.11 o 
  -2   1  37       20.07       15.33      8.90 o 
  -1   1  37       60.33       39.04     22.43 o 
   0   1  37        7.06        1.32      8.07 o 
   1   1  37       22.82       27.97      8.93 o 
   2   1  37        2.08       -8.09      9.31 o 
   3   1  37       53.55       94.95     18.61 o 
  -3   2  37        5.59      -14.72     14.72 o 
  -2   2  37       92.70       71.81     15.61 o 
  -1   2  37       13.82        9.83      9.35 o 
   0   2  37       64.85       33.19     14.85 o 
   1   2  37        1.47        9.97     20.62 o 
   2   2  37        0.34       18.92      9.42 o 
  -2   3  37        0.02       -4.91     13.06 o 
  -1   3  37        8.44       20.48     14.45 o 
   0   3  37        0.01        0.26      8.36 o 
   1   3  37      218.91      308.78     30.40 o 
  -2   0  38        0.14        0.08      9.05 o 
  -1   0  38        2.27       -3.77      9.85 o 
   0   0  38       50.45      108.24     25.09 o 
   1   0  38        1.42       27.91     14.07 o 
  -2   1  38        7.76        7.59      8.87 o 
  -1   1  38       71.56       61.30     14.58 o 
   0   1  38        1.08        0.07      8.31 o 
   1   1  38        0.23        2.23     12.89 o 
                                                 
